# Supplementary material for: Differential expression of mRNA-miRNAs related to intramuscular fat content in the longissimus dorsi in Xinjiang brown cattle
Source: PLoS One. 2018 Nov 9;13(11):e0206757. doi: 10.1371/journal.pone.0206757 (PMC6226300; doi:10.1371/journal.pone.0206757)
Supplement: S3 Table — (XLS) [file pone.0206757.s003.xls]

GeneID	geneLength	Means-Y1	Means-Y2	log2Ratio(Y2/Y1)	Up-Down-Regulation(Y2/Y1)	Probability	Symbol	Description	KEGG Orthology	GO Component	GO Function	GO Process	Blast nr
282092	824.77	5.56	16.82	1.597020918	Up	0.820633475	TIMP1	PREDICTED: Bos taurus TIMP metallopeptidase inhibitor 1 (TIMP1), transcript variant X1, mRNA	K16451|1|2e-152|540|bom:102285540|metallopeptidase inhibitor 1	GO:0005578//proteinaceous extracellular matrix;GO:0005578//proteinaceous extracellular matrix	GO:0043169//cation binding;GO:0004866//endopeptidase inhibitor activity;GO:0043169//cation binding;GO:0004866//endopeptidase inhibitor activity	GO:0048469//cell maturation;GO:0031330;GO:0048469//cell maturation;GO:0031330	gi|529015173|ref|XP_005228156.1|/1.7201e-151/PREDICTED: metalloproteinase inhibitor 1 isoform X1 [Bos taurus]
513483	1268	0.04	2.54	5.988684687	Up	0.84023983	FBP1	Bos taurus fructose-bisphosphatase 1 (FBP1), mRNA	K03841|1|2e-179|630|bom:102285847|fructose-1,6-bisphosphatase I [EC:3.1.3.11]	-	GO:0043169//cation binding;GO:0019203//carbohydrate phosphatase activity;GO:0005515//protein binding	GO:0006006//glucose metabolic process	gi|440899113|gb|ELR50477.1|/0/Fructose-1,6-bisphosphatase 1, partial [Bos mutus]
101902412	2080	0.085	4.75	5.804320862	Up	0.900425015	ANGPTL8	PREDICTED: Bos taurus angiopoietin like 8 (ANGPTL8), mRNA	-	-	-	-	gi|742218541|ref|XP_010826631.1|/9.32705e-79/PREDICTED: betatrophin [Bison bison bison]
280924	5108	11.16	67.86	2.604224403	Up	0.914743979	SCD	Bos taurus stearoyl-CoA desaturase (delta-9-desaturase) (SCD), mRNA	K00507|1|0.0|724|bta:280924|stearoyl-CoA desaturase (Delta-9 desaturase) [EC:1.14.19.1]	GO:0031090//organelle membrane;GO:0043231//intracellular membrane-bounded organelle;GO:0031224//intrinsic component of membrane	GO:0016215//acyl-CoA desaturase activity;GO:0046914//transition metal ion binding	GO:0006631//fatty acid metabolic process	gi|148540094|ref|NP_776384.3|/0/acyl-CoA desaturase [Bos taurus]
101905242	1144	0.01	2.475	7.951284715	Up	0.843098563	LOC101905242	PREDICTED: Bos taurus anaphase-promoting complex subunit 15 (LOC101905242), mRNA	-	-	-	-	gi|537212902|gb|ERE80845.1|/5.63185e-36/hypothetical protein H671_3g8564 [Cricetulus griseus]
513618	1973	3.68	13.815	1.908457891	Up	0.830803481	PCOLCE2	Bos taurus procollagen C-endopeptidase enhancer 2 (PCOLCE2), mRNA	K14616|1|7e-41|171|tad:TRIADDRAFT_53561|cubilin	-	-	-	gi|115497328|ref|NP_001069097.1|/0/procollagen C-endopeptidase enhancer 2 precursor [Bos taurus]
100313149	72	2.495	0.01	-7.962896005	Down	0.843756325	-	Bos taurus microRNA 2334 (MIR2334), microRNA	-	-	-	-	-
614851	2534	3.72	14.94	2.005805622	Up	0.85000506	WSB1	PREDICTED: Bos taurus WD repeat and SOCS box containing 1 (WSB1), mRNA	K10341|1|0.0|852|bom:102264673|WD repeat and SOCS box-containing protein 1	-	-	-	gi|358417242|ref|XP_885171.4|/0/PREDICTED: WD repeat and SOCS box-containing protein 1 [Bos taurus]
493642	489	2.345	12.485	2.412535993	Up	0.865361263	CAV2	Bos taurus caveolin 2 (CAV2), mRNA	K12958|1|5e-90|331|bom:102284893|caveolin 2	GO:0016023//cytoplasmic, membrane-bounded vesicle;GO:0016021//integral component of membrane;GO:0012505//endomembrane system;GO:0009898//cytoplasmic side of plasma membrane	GO:0042802//identical protein binding;GO:0050780//dopamine receptor binding	GO:0006461//protein complex assembly;GO:0001935//endothelial cell proliferation;GO:0001765//membrane raft assembly;GO:0048747//muscle fiber development;GO:0045745//positive regulation of G-protein coupled receptor protein signaling pathway;GO:0022406//membrane docking;GO:0016192//vesicle-mediated transport;GO:0007067//mitotic nuclear division	gi|56119130|ref|NP_001007809.1|/3.14852e-89/caveolin-2 [Bos taurus]
613533	9325.07	4.52	14.315	1.663132993	Up	0.818280712	FLNB	PREDICTED: Bos taurus filamin B (FLNB), transcript variant X6, misc_RNA	K04437|1|0.0|5102|bta:613533|filamin	-	-	-	gi|300794998|ref|NP_001178389.1|/0/filamin-B [Bos taurus]
100139549	875	3.21	0.01	-8.326429487	Down	0.87209067	LOC100139549	PREDICTED: Bos taurus DET1- and DDB1-associated protein 1 (LOC100139549), mRNA	K11792|1|1e-44|182|oas:101112562|DET1- and DDB1-associated protein 1	-	-	-	gi|741978243|ref|XP_003588030.3|/9.20183e-48/PREDICTED: DET1- and DDB1-associated protein 1 [Bos taurus]
532701	2246.92	4.32	14.5	1.746949683	Up	0.82483303	RSRC2	PREDICTED: Bos taurus arginine/serine-rich coiled-coil 2 (RSRC2), transcript variant X4, mRNA	-	-	-	-	gi|166229672|sp|A6QLS2.2|RSRC2_BOVIN/1.25409e-76/RecName: Full=Arginine/serine-rich coiled-coil protein 2
100336584	2819	0.845	4.86	2.523933067	Up	0.81010929	CIDEA	PREDICTED: Bos taurus cell death-inducing DFFA-like effector a (CIDEA), mRNA	K02310|1|8e-12|75.5|crg:105326479|DNA fragmentation factor, 45 kD, alpha subunit	GO:0043231//intracellular membrane-bounded organelle;GO:0031967;GO:0044444//cytoplasmic part	GO:0042802//identical protein binding	GO:0000737//DNA catabolic process, endonucleolytic;GO:0010884//positive regulation of lipid storage;GO:0007179//transforming growth factor beta receptor signaling pathway;GO:0001818//negative regulation of cytokine production;GO:0009895;GO:0006915//apoptotic process;GO:0050707//regulation of cytokine secretion;GO:0048871//multicellular organismal homeostasis	gi|594036897|ref|XP_006043096.1|/1.40656e-121/PREDICTED: proline-rich protein 2-like [Bubalus bubalis]
514407	573	0.655	6.295	3.264639566	Up	0.868700668	GMFG	Bos taurus glia maturation factor, gamma (GMFG), mRNA	K20368|1|2e-43|177|aam:106494587|protein cornichon;K08870|2|3e-06|53.5|dre:553677|twinfilin	GO:0044464	GO:0008092//cytoskeletal protein binding;GO:0005102//receptor binding;GO:0019887//protein kinase regulator activity	GO:0006464//cellular protein modification process	gi|472353553|ref|XP_004396445.1|/2.27164e-71/PREDICTED: glia maturation factor gamma isoform X1 [Odobenus rosmarus divergens]
513990	414	0.35	4.195	3.583243983	Up	0.850536329	CXCL9	Bos taurus chemokine (C-X-C motif) ligand 9 (CXCL9), mRNA	K05416|1|1e-49|196|bom:102264638|C-X-C motif chemokine 9	GO:0044421	GO:0005125//cytokine activity	GO:0006952//defense response;GO:0002376//immune system process	gi|163915363|ref|NP_001106643.1|/9.24863e-49/C-X-C motif chemokine 9 precursor [Bos taurus]
783720	3961.88	1.865	7.495	2.006752848	Up	0.815270188	PPIG	PREDICTED: Bos taurus peptidylprolyl isomerase G (PPIG), transcript variant X6, mRNA	K09566|1|9e-170|601|bta:783720|peptidyl-prolyl isomerase G (cyclophilin G) [EC:5.2.1.8]	-	GO:0016853//isomerase activity;GO:0016853//isomerase activity;GO:0016853//isomerase activity;GO:0016853//isomerase activity;GO:0016853//isomerase activity;GO:0016853//isomerase activity;GO:0016853//isomerase activity;GO:0016853//isomerase activity;GO:0016853//isomerase activity;GO:0016853//isomerase activity	-	gi|157954063|ref|NP_001103277.1|/7.79388e-169/peptidyl-prolyl cis-trans isomerase G [Bos taurus]
614673	588	7.375	27.05	1.87491364	Up	0.850384538	NUPR1	Bos taurus nuclear protein 1, transcriptional regulator (NUPR1), mRNA	K15626|1|8e-42|171|bom:102274564|nuclear protein, 1	-	-	-	gi|167583506|ref|NP_001107987.1|/5.93598e-41/nuclear protein 1 [Bos taurus]
100847415	789	2.53	0.01	-7.982993575	Down	0.845476624	LOC100847415	PREDICTED: Bos taurus uncharacterized LOC100847415 (LOC100847415), ncRNA	-	-	-	-	-
338037	3983	1.85	11.06	2.57975421	Up	0.87277373	MYLK	Bos taurus myosin light chain kinase (MYLK), mRNA	K00907|1|0.0|2163|bta:338037|myosin-light-chain kinase [EC:2.7.11.18]	-	GO:0043169//cation binding;GO:0008092//cytoskeletal protein binding;GO:0004674//protein serine/threonine kinase activity;GO:0032559//adenyl ribonucleotide binding	GO:0006464//cellular protein modification process	gi|594111591|ref|XP_006078612.1|/0/PREDICTED: myosin light chain kinase, smooth muscle isoform X2 [Bubalus bubalis]
534583	1490	8.49	45.04	2.407370369	Up	0.897869864	CNN1	Bos taurus calponin 1 (CNN1), mRNA	K07441|1|1e-95|352|gga:424484|beta-1,4-N-acetylglucosaminyltransferase [EC:2.4.1.141];K09228|2|5e-49|197|cfa:491863|KRAB domain-containing zinc finger protein;K20526|3|7e-37|157|obi:106880419|transgelin	GO:0043232	GO:0008092//cytoskeletal protein binding	GO:0030036//actin cytoskeleton organization	gi|560917400|ref|XP_006184943.1|/3.23615e-165/PREDICTED: calponin-1 [Camelus ferus]
404192	808	0.39	3.45	3.145050333	Up	0.810767051	ASIP	Bos taurus agouti signaling protein (ASIP), mRNA	K08725|1|6e-49|196|bta:404192|agouti signaling protein	-	-	-	gi|594047425|ref|XP_006048130.1|/9.94781e-51/PREDICTED: agouti-signaling protein [Bubalus bubalis]
617357	774	0.01	2.24	7.807354922	Up	0.831410646	MYL10	PREDICTED: Bos taurus myosin light chain 10 (MYL10), mRNA	K12756|1|9e-124|444|bta:617357|myosin regulatory light chain 10	-	-	-	gi|982967691|ref|XP_015316029.1|/6.88118e-123/PREDICTED: myosin regulatory light chain 10 [Bos taurus]
533853	4738.67	2.465	8.67	1.814444347	Up	0.802039061	SENP6	PREDICTED: Bos taurus SUMO1/sentrin specific peptidase 6 (SENP6), transcript variant X8, mRNA	K08595|1|0.0|1701|chx:102188944|sentrin-specific protease 6 [EC:3.4.22.68]	-	-	-	gi|528960256|ref|XP_005210725.1|/0/PREDICTED: sentrin-specific protease 6 isoform X1 [Bos taurus]
282385	452	140.59	399.255	1.505816494	Up	0.84023983	TMSB10	Bos taurus thymosin beta 10 (TMSB10), mRNA	K13785|1|2e-16|86.3|bom:102279907|thymosin beta 10	GO:0043232	GO:0003779//actin binding	GO:0030837//negative regulation of actin filament polymerization;GO:0007281//germ cell development	gi|119619953|gb|EAW99547.1|/2.37852e-20/thymosin, beta 10, isoform CRA_a, partial [Homo sapiens]
613547	1462	1.535	7.96	2.374529775	Up	0.841909532	RAMP3	Bos taurus receptor (G protein-coupled) activity modifying protein 3 (RAMP3), mRNA	K08449|1|1e-72|276|bom:102264839|receptor activity modifying protein 3	GO:0031224//intrinsic component of membrane	GO:0004872//receptor activity;GO:0046983//protein dimerization activity;GO:0022892//substrate-specific transporter activity	GO:0007186//G-protein coupled receptor signaling pathway;GO:0015031//protein transport	gi|134085679|ref|NP_001076974.1|/1.18696e-71/receptor activity-modifying protein 3 precursor [Bos taurus]
615323	712	0.01	1.855	7.535275377	Up	0.807452945	GRP	Bos taurus gastrin-releasing peptide (GRP), mRNA	K05224|1|2e-65|251|bta:615323|gastrin-releasing peptide	GO:0044421	GO:0005179//hormone activity	GO:0007186//G-protein coupled receptor signaling pathway	gi|155372197|ref|NP_001094709.1|/1.23198e-64/gastrin-releasing peptide precursor [Bos taurus]
286883	1473.63	79.29	32.875	-1.270148031	Down	0.81010929	MAP2K6	PREDICTED: Bos taurus mitogen-activated protein kinase kinase 6 (MAP2K6), transcript variant X3, mRNA	K04433|1|0.0|663|bta:286883|mitogen-activated protein kinase kinase 6 [EC:2.7.12.2]	-	GO:0004672//protein kinase activity;GO:0032559//adenyl ribonucleotide binding;GO:0004672//protein kinase activity;GO:0032559//adenyl ribonucleotide binding;GO:0004672//protein kinase activity;GO:0032559//adenyl ribonucleotide binding;GO:0004672//protein kinase activity;GO:0032559//adenyl ribonucleotide binding	GO:0006941//striated muscle contraction;GO:0000165//MAPK cascade;GO:0006941//striated muscle contraction;GO:0000165//MAPK cascade;GO:0006941//striated muscle contraction;GO:0000165//MAPK cascade;GO:0006941//striated muscle contraction;GO:0000165//MAPK cascade	gi|528997639|ref|XP_005221396.1|/0/PREDICTED: dual specificity mitogen-activated protein kinase kinase 6 isoform X1 [Bos taurus]
505727	2378	2.51	15.235	2.601630231	Up	0.885979559	NOV	Bos taurus nephroblastoma overexpressed (NOV), mRNA	K06827|1|5e-98|361|acs:100562863|connective tissue growth factor	-	GO:0019838//growth factor binding	GO:0016049//cell growth	gi|594089378|ref|XP_006068113.1|/0/PREDICTED: LOW QUALITY PROTEIN: protein NOV homolog [Bubalus bubalis]
539955	2021.24	10.35	35.39	1.773710994	Up	0.851143493	LUC7L3	PREDICTED: Bos taurus LUC7-like 3 pre-mRNA splicing factor (LUC7L3), transcript variant X7, mRNA	K13212|1|2e-28|107|hmg:100204879|RNA-binding protein Luc7-like 2	GO:0016604//nuclear body;GO:0016604//nuclear body;GO:0016604//nuclear body;GO:0016604//nuclear body;GO:0016604//nuclear body;GO:0016604//nuclear body;GO:0016604//nuclear body;GO:0016604//nuclear body	GO:0003723//RNA binding;GO:0003723//RNA binding;GO:0003723//RNA binding;GO:0003723//RNA binding;GO:0003723//RNA binding;GO:0003723//RNA binding;GO:0003723//RNA binding;GO:0003723//RNA binding	GO:0050896//response to stimulus;GO:0012501//programmed cell death;GO:0006396//RNA processing;GO:0050896//response to stimulus;GO:0012501//programmed cell death;GO:0006396//RNA processing;GO:0050896//response to stimulus;GO:0012501//programmed cell death;GO:0006396//RNA processing;GO:0050896//response to stimulus;GO:0012501//programmed cell death;GO:0006396//RNA processing;GO:0050896//response to…	gi|926717429|ref|XP_005693710.2|/7.3106e-141/PREDICTED: luc7-like protein 3 isoform X1 [Capra hircus]
532333	3238	0.995	6.885	2.790688224	Up	0.850915807	SDPR	PREDICTED: Bos taurus serum deprivation response (SDPR), mRNA	K19387|1|1e-57|227|cfa:100855435|polymerase I and transcript release factor	GO:0044444//cytoplasmic part	-	-	gi|109659138|gb|AAI18102.1|/0/SDPR protein [Bos taurus]
616753	1952	13.695	3.715	-1.88221515	Down	0.828906092	CISH	Bos taurus cytokine inducible SH2-containing protein (CISH), mRNA	K04701|1|5e-137|490|bta:616753|cytokine inducible SH2-containing protein	GO:0016020//membrane	-	GO:0007186//G-protein coupled receptor signaling pathway	gi|114051532|ref|NP_001040051.1|/4.48136e-136/cytokine-inducible SH2-containing protein [Bos taurus]
505053	2190.47	3.145	10.9	1.793196213	Up	0.813221008	LARP7	PREDICTED: Bos taurus La ribonucleoprotein domain family member 7 (LARP7), transcript variant X7, misc_RNA	K15191|1|0.0|910|bom:102276113|La-related protein 7	-	-	-	gi|528952174|ref|XP_005207653.1|/0/PREDICTED: la-related protein 7 isoform X1 [Bos taurus]
535916	2760.78	3.105	11.565	1.897100092	Up	0.821341834	SMAD7	PREDICTED: Bos taurus SMAD family member 7 (SMAD7), transcript variant X3, mRNA	K19631|1|0.0|670|ssc:100521305|mothers against decapentaplegic homolog 7	GO:0019897//extrinsic component of plasma membrane;GO:0031981//nuclear lumen;GO:0043234//protein complex;GO:0005911//cell-cell junction;GO:0005815//microtubule organizing center;GO:0019897//extrinsic component of plasma membrane;GO:0031981//nuclear lumen;GO:0043234//protein complex;GO:0005911//cell-cell junction;GO:0005815//microtubule organizing center;GO:0019897//extrinsic component of plasma m…	GO:0005160//transforming growth factor beta receptor binding;GO:0032403//protein complex binding;GO:0043565//sequence-specific DNA binding;GO:0019899//enzyme binding;GO:0046332//SMAD binding;GO:0005072//transforming growth factor beta receptor, cytoplasmic mediator activity;GO:0005160//transforming growth factor beta receptor binding;GO:0032403//protein complex binding;GO:0043565//sequence-specif…	GO:0007179//transforming growth factor beta receptor signaling pathway;GO:0034405//response to fluid shear stress;GO:0032924//activin receptor signaling pathway;GO:0055008//cardiac muscle tissue morphogenesis;GO:0043392//negative regulation of DNA binding;GO:0016337//single organismal cell-cell adhesion;GO:0001933//negative regulation of protein phosphorylation;GO:0031397//negative regulation of …	gi|488549586|ref|XP_004466263.1|/0/PREDICTED: mothers against decapentaplegic homolog 7 isoform X2 [Dasypus novemcinctus]
280686	1892.78	0.525	6.095	3.537236893	Up	0.876138434	F3	PREDICTED: Bos taurus coagulation factor III, tissue factor (F3), transcript variant X1, mRNA	K03901|1|2e-138|495|bom:102268945|coagulation factor III (tissue factor)	GO:0031224//intrinsic component of membrane;GO:0031224//intrinsic component of membrane	-	GO:0007599//hemostasis;GO:0007599//hemostasis	gi|27806949|ref|NP_776303.1|/1.36249e-137/tissue factor precursor [Bos taurus]
541283	2265	6.965	23.31	1.742753747	Up	0.840594009	IFRD1	Bos taurus interferon-related developmental regulator 1 (IFRD1), mRNA	K13855|1|1e-180|635|tup:102497672|solute carrier family 4 (anion exchanger), member 2	GO:0043231//intracellular membrane-bounded organelle	-	GO:0007525//somatic muscle development;GO:0030154//cell differentiation	gi|77736403|ref|NP_001029901.1|/0/interferon-related developmental regulator 1 [Bos taurus]
505964	1298	48.48	128.49	1.406194479	Up	0.827211091	MYL9	Bos taurus myosin light chain 9 (MYL9), mRNA	K12755|1|1e-87|326|chx:102178087|myosin regulatory light chain 9	GO:0044444//cytoplasmic part;GO:0016460//myosin II complex	GO:0017111//nucleoside-triphosphatase activity;GO:0046872//metal ion binding;GO:0005198//structural molecule activity	GO:0006935//chemotaxis;GO:0006936//muscle contraction	gi|548491426|ref|XP_005688575.1|/8.46552e-87/PREDICTED: myosin regulatory light polypeptide 9 [Capra hircus]
282660	581	29.89	156.465	2.388105171	Up	0.907660393	MGP	Bos taurus matrix Gla protein (MGP), mRNA	K19481|1|4e-45|182|bom:102286033|matrix Gla protein	GO:0044421	GO:0046872//metal ion binding	GO:0030278//regulation of ossification;GO:0009888//tissue development;GO:0048869//cellular developmental process	gi|58760434|gb|AAW82125.1|/2.13164e-64/matrix Gla protein [Bos taurus]
511765	1080.29	4.265	13.665	1.679867813	Up	0.817218174	ECSCR	PREDICTED: Bos taurus endothelial cell surface expressed chemotaxis and apoptosis regulator (ECSCR), transcript variant X3, mRNA	-	GO:0031224//intrinsic component of membrane;GO:0031224//intrinsic component of membrane	-	GO:0032501//multicellular organismal process;GO:0048646//anatomical structure formation involved in morphogenesis;GO:0042221//response to chemical;GO:0048869//cellular developmental process;GO:0032501//multicellular organismal process;GO:0048646//anatomical structure formation involved in morphogenesis;GO:0042221//response to chemical;GO:0048869//cellular developmental process	gi|742165959|ref|XP_010848629.1|/6.31468e-96/PREDICTED: endothelial cell-specific chemotaxis regulator isoform X1 [Bison bison bison]
613960	1844.14	17.76	44.035	1.310019084	Up	0.805403764	GKAP1	PREDICTED: Bos taurus G kinase anchoring protein 1 (GKAP1), transcript variant X3, mRNA	-	GO:0043231//intracellular membrane-bounded organelle;GO:0043231//intracellular membrane-bounded organelle;GO:0043231//intracellular membrane-bounded organelle	-	GO:0023052//signaling;GO:0023052//signaling;GO:0023052//signaling	gi|164448713|ref|NP_001035663.2|/0/G kinase-anchoring protein 1 [Bos taurus]
282654	12706	3.055	10.165	1.73436593	Up	0.80616272	TNXB	Bos taurus tenascin XB (TNXB), mRNA	K06252|1|0.0|7116|bta:282654|tenascin	GO:0005581//collagen trimer;GO:0044464	GO:0005102//receptor binding;GO:0005539//glycosaminoglycan binding	GO:0085029//extracellular matrix assembly;GO:0044259//multicellular organismal macromolecule metabolic process;GO:0032787//monocarboxylic acid metabolic process;GO:0007010//cytoskeleton organization;GO:0006639//acylglycerol metabolic process;GO:0043405//regulation of MAP kinase activity;GO:0031589//cell-substrate adhesion	gi|27807269|ref|NP_777128.1|/0/tenascin-X precursor [Bos taurus]
786336	1271.06	30.66	77.82	1.343783283	Up	0.817774742	PTMA	PREDICTED: Bos taurus prothymosin, alpha (PTMA), transcript variant X2, mRNA	K13784|1|6e-22|107|chx:102175998|prothymosin alpha	-	-	-	gi|926686110|ref|XP_013828789.1|/4.41431e-21/PREDICTED: prothymosin alpha [Capra hircus]
100848012	1651	1.15	7.465	2.698508399	Up	0.854710585	LOC100848012	PREDICTED: Bos taurus DNA-binding protein inhibitor ID-4-like (LOC100848012), transcript variant X1, misc_RNA	-	-	-	-	-
782776	1747	101.62	290.16	1.513664281	Up	0.839961546	LOC782776	PREDICTED: Bos taurus elongation factor 1-alpha 1 pseudogene (LOC782776), misc_RNA	K03231|1|0.0|979|oas:105613550|elongation factor 1-alpha	GO:0043234//protein complex;GO:0044444//cytoplasmic part	GO:0017111//nucleoside-triphosphatase activity;GO:0008135//translation factor activity, RNA binding;GO:0032561//guanyl ribonucleotide binding	GO:0006412//translation;GO:0009207	gi|803119291|ref|XP_012040812.1|/0/PREDICTED: elongation factor 1-alpha 1-like isoform X1 [Ovis aries]
512779	879	2.885	10.235	1.826867878	Up	0.812386157	C24H18orf21	Bos taurus chromosome 24 open reading frame, human C18orf21 (C24H18orf21), mRNA	-	-	-	-	gi|118601768|ref|NP_001073058.1|/1.07862e-120/UPF0711 protein C18orf21 homolog [Bos taurus]
527604	3525	0.495	12.505	4.658932722	Up	0.942066383	TUSC5	Bos taurus tumor suppressor candidate 5 (TUSC5), mRNA	-	-	-	-	gi|139947491|ref|NP_001077176.1|/1.32688e-62/tumor suppressor candidate 5 [Bos taurus]
514261	5582.46	7.74	23.465	1.600104989	Up	0.831562437	KIF5B	PREDICTED: Bos taurus kinesin family member 5B (KIF5B), transcript variant X1, mRNA	K10396|1|0.0|1806|bta:514261|kinesin family member 5	GO:0044430;GO:0042995//cell projection;GO:0015630//microtubule cytoskeleton;GO:0044430;GO:0042995//cell projection;GO:0015630//microtubule cytoskeleton	GO:0003774//motor activity;GO:0032559//adenyl ribonucleotide binding;GO:0003774//motor activity;GO:0032559//adenyl ribonucleotide binding	GO:0007017//microtubule-based process;GO:0007017//microtubule-based process	gi|528972543|ref|XP_005214245.1|/0/PREDICTED: kinesin-1 heavy chain isoform X1 [Bos taurus]
537503	3587	5.33	18.87	1.823886985	Up	0.837785873	SMARCA5	Bos taurus SWI/SNF related, matrix associated, actin dependent regulator of chromatin, subfamily a, member 5 (SMARCA5), mRNA	K11654|1|0.0|1900|bta:537503|SWI/SNF-related matrix-associated actin-dependent regulator of chromatin subfamily A member 5 [EC:3.6.4.-]	GO:0031010//ISWI-type complex;GO:0031981//nuclear lumen;GO:0005657//replication fork	GO:0017111//nucleoside-triphosphatase activity;GO:0003676//nucleic acid binding;GO:0005515//protein binding;GO:0003682//chromatin binding;GO:0032559//adenyl ribonucleotide binding	GO:0006351//transcription, DNA-templated;GO:0034728//nucleosome organization;GO:0006338//chromatin remodeling	gi|157427958|ref|NP_001098886.1|/0/SWI/SNF-related matrix-associated actin-dependent regulator of chromatin subfamily A member 5 [Bos taurus]
280816	3990	0.85	5.285	2.636368725	Up	0.829057883	CFH	Bos taurus complement factor H (CFH), mRNA	K04004|1|0.0|2684|bta:280816|complement factor H	GO:0043231//intracellular membrane-bounded organelle;GO:0043234//protein complex	GO:0016836//hydro-lyase activity	GO:0006956//complement activation;GO:0043648//dicarboxylic acid metabolic process;GO:0009060//aerobic respiration	gi|76677897|ref|NP_001029108.1|/0/complement factor H precursor [Bos taurus]
534206	1672	3.215	10.165	1.660719573	Up	0.801786076	TUBB6	Bos taurus tubulin beta 6 class V (TUBB6), mRNA	K07375|1|0.0|827|chx:102178409|tubulin beta	GO:0015630//microtubule cytoskeleton;GO:0043005//neuron projection	GO:0017111//nucleoside-triphosphatase activity;GO:0032561//guanyl ribonucleotide binding	GO:0006935//chemotaxis;GO:0043623//cellular protein complex assembly;GO:0007017//microtubule-based process	gi|114052148|ref|NP_001039838.1|/0/tubulin beta-6 chain [Bos taurus]
782101	1864	8.015	25.675	1.679589851	Up	0.838797814	LOC782101	Bos taurus COP9 constitutive photomorphogenic homolog subunit 2-like (LOC782101), mRNA	K12176|1|0.0|847|gja:107124456|COP9 signalosome complex subunit 2	GO:0043234//protein complex;GO:0031981//nuclear lumen	GO:0060089;GO:0005488//binding	GO:0006351//transcription, DNA-templated;GO:0023052//signaling	gi|946757735|ref|XP_014393311.1|/0/PREDICTED: COP9 signalosome complex subunit 2 isoform X3 [Myotis brandtii]
508387	699	0.27	2.97	3.459431619	Up	0.811146529	CCL26	Bos taurus chemokine (C-C motif) ligand 26 (CCL26), mRNA	K05514|1|2e-40|167|bom:102284309|C-C motif chemokine, other	GO:0044421	GO:0005125//cytokine activity	GO:0040011//locomotion;GO:0050896//response to stimulus;GO:0002376//immune system process;GO:0050794//regulation of cellular process	gi|329663765|ref|NP_001192564.1|/1.70182e-39/C-C motif chemokine 26 precursor [Bos taurus]
534150	2007.59	96.22	229.075	1.251411315	Up	0.814991904	OPTN	PREDICTED: Bos taurus optineurin (OPTN), transcript variant X4, mRNA	K19946|1|0.0|1053|bta:534150|optineurin	GO:0044431//Golgi apparatus part;GO:0044431//Golgi apparatus part;GO:0044431//Golgi apparatus part;GO:0044431//Golgi apparatus part;GO:0044431//Golgi apparatus part	GO:0005515//protein binding;GO:0005515//protein binding;GO:0005515//protein binding;GO:0005515//protein binding;GO:0005515//protein binding	GO:0007030//Golgi organization;GO:0006886//intracellular protein transport;GO:0000301//retrograde transport, vesicle recycling within Golgi;GO:0007030//Golgi organization;GO:0006886//intracellular protein transport;GO:0000301//retrograde transport, vesicle recycling within Golgi;GO:0007030//Golgi organization;GO:0006886//intracellular protein transport;GO:0000301//retrograde transport, vesicle re…	gi|77736151|ref|NP_001029774.1|/0/optineurin [Bos taurus]
510203	1115	11.195	28.93	1.369711795	Up	0.803683465	PRKCDBP	Bos taurus protein kinase C, delta binding protein (PRKCDBP), mRNA	-	-	-	-	gi|134085797|ref|NP_001076870.1|/7.24089e-81/protein kinase C delta-binding protein [Bos taurus]
535589	3549.11	6	18.875	1.653442239	Up	0.82842542	TAX1BP1	PREDICTED: Bos taurus Tax1 (human T-cell leukemia virus type I) binding protein 1 (TAX1BP1), transcript variant X3, mRNA	K09291|1|3e-15|87.4|mze:101481741|nucleoprotein TPR;K20478|2|5e-15|86.7|apla:101803508|golgin subfamily B member 1	GO:0044464;GO:0044464;GO:0044464;GO:0044444//cytoplasmic part	GO:0046914//transition metal ion binding;GO:0005515//protein binding;GO:0046914//transition metal ion binding;GO:0005515//protein binding;GO:0046914//transition metal ion binding;GO:0005515//protein binding;GO:0046914//transition metal ion binding;GO:0019899//enzyme binding	GO:0012501//programmed cell death;GO:0012501//programmed cell death;GO:0012501//programmed cell death;GO:0001818//negative regulation of cytokine production;GO:0043433//negative regulation of sequence-specific DNA binding transcription factor activity;GO:0043066//negative regulation of apoptotic process	gi|741923966|ref|XP_010802626.1|/0/PREDICTED: tax1-binding protein 1 homolog isoform X3 [Bos taurus]
509971	3150.08	0.65	4.945	2.927458898	Up	0.836267962	ANGPTL1	PREDICTED: Bos taurus angiopoietin like 1 (ANGPTL1), transcript variant X1, misc_RNA	K05465|1|4e-55|219|ptg:102958985|angiopoietin 1;K05466|4|5e-55|218|pon:100459533|angiopoietin 2	GO:0044421;GO:0044421;GO:0044421;GO:0044421	GO:0005515//protein binding;GO:0005515//protein binding;GO:0005515//protein binding;GO:0005515//protein binding	GO:0007167//enzyme linked receptor protein signaling pathway;GO:0007167//enzyme linked receptor protein signaling pathway;GO:0007167//enzyme linked receptor protein signaling pathway;GO:0007167//enzyme linked receptor protein signaling pathway	gi|528980149|ref|XP_005217116.1|/0/PREDICTED: angiopoietin-related protein 1 isoform X2 [Bos taurus]
281660	4052.91	5.11	33.25	2.701959144	Up	0.907382109	CALD1	PREDICTED: Bos taurus caldesmon 1 (CALD1), transcript variant X5, misc_RNA	K12327|1|1e-84|318|oas:101121342|caldesmon	GO:0044424;GO:0044424;GO:0044424;GO:0044424;GO:0044424;GO:0044424;GO:0044424;GO:0044424;GO:0044424	GO:0005515//protein binding;GO:0005515//protein binding;GO:0005515//protein binding;GO:0005515//protein binding;GO:0005515//protein binding;GO:0005515//protein binding;GO:0005515//protein binding;GO:0005515//protein binding;GO:0005515//protein binding	-	gi|803230740|ref|XP_011975610.1|/1.03035e-83/PREDICTED: caldesmon isoform X5 [Ovis aries musimon]
280813	633	1.705	16.21	3.249040446	Up	0.912568306	HBB	Bos taurus hemoglobin, beta (HBB), mRNA	K13823|1|1e-78|294|bta:280813|hemoglobin subunit beta	GO:0043234//protein complex	GO:0005506//iron ion binding;GO:0022892//substrate-specific transporter activity	GO:0015669	gi|440895215|gb|ELR47475.1|/2.51202e-86/Hemoglobin subunit beta, partial [Bos mutus]
100313385	94	1.545	6.505	2.073942219	Up	0.807630034	-	Bos taurus microRNA 568 (MIR568), microRNA	-	-	-	-	-
534607	1239.1	1.315	33.63	4.676614074	Up	0.966884234	CIDEC	PREDICTED: Bos taurus cell death-inducing DFFA-like effector c (CIDEC), transcript variant X2, mRNA	K02310|1|1e-08|63.9|crg:105326479|DNA fragmentation factor, 45 kD, alpha subunit;K02311|5|1e-06|57.0|sko:102801022|DNA fragmentation factor, 40 kD, beta subunit [EC:3.-.-.-]	GO:0044444//cytoplasmic part;GO:0044444//cytoplasmic part;GO:0044444//cytoplasmic part;GO:0044444//cytoplasmic part	-	GO:0012502//induction of programmed cell death;GO:0012502//induction of programmed cell death;GO:0012502//induction of programmed cell death;GO:0012502//induction of programmed cell death	gi|982961315|ref|XP_015314928.1|/1.22351e-127/PREDICTED: cell death activator CIDE-3 isoform X2 [Bos taurus]
104975658	1737	0.935	5.76	2.623030542	Up	0.835154827	LOC104975658	PREDICTED: Bos taurus uncharacterized LOC104975658 (LOC104975658), ncRNA	-	-	-	-	-
540407	963	656.515	222.805	-1.559046365	Down	0.844135802	CSRP3	Bos taurus cysteine and glycine rich protein 3 (CSRP3), mRNA	K09377|1|8e-118|425|bom:102271823|cysteine and glycine-rich protein	GO:0043231//intracellular membrane-bounded organelle;GO:0031674//I band	GO:0046914//transition metal ion binding	GO:0048869//cellular developmental process;GO:0008016//regulation of heart contraction;GO:0006875//cellular metal ion homeostasis;GO:0048513//animal organ development;GO:0014706//striated muscle tissue development	gi|942069192|ref|XP_014335233.1|/3.5291e-123/PREDICTED: cysteine and glycine-rich protein 3 isoform X1 [Bos mutus]
100296970	3490.73	2.51	8.985	1.83983114	Up	0.805504959	PNN	PREDICTED: Bos taurus pinin, desmosome associated protein (PNN), transcript variant X1, mRNA	K13114|1|0.0|716|bom:102284907|pinin	GO:0005634//nucleus;GO:0005634//nucleus;GO:0005634//nucleus	-	-	gi|336176053|ref|NP_001229514.1|/0/pinin [Bos taurus]
281908	911.26	12.905	37.4	1.535108129	Up	0.823947581	MFAP5	PREDICTED: Bos taurus microfibrillar associated protein 5 (MFAP5), transcript variant X3, mRNA	K10989|1|6e-29|130|tgu:100229705|activation-induced cytidine deaminase [EC:3.5.4.38];K13526|2|1e-16|89.7|pps:100993572|cation-transporting ATPase 13A2 [EC:3.6.3.-]	GO:0043205//fibril;GO:0043205//fibril;GO:0043205//fibril;GO:0043205//fibril	-	-	gi|594092995|ref|XP_006069828.1|/2.41552e-102/PREDICTED: microfibrillar-associated protein 5 isoform X1 [Bubalus bubalis]
517397	5265.23	11.865	34.435	1.537163576	Up	0.822505566	AGL	PREDICTED: Bos taurus amylo-alpha-1, 6-glucosidase, 4-alpha-glucanotransferase (AGL), transcript variant X3, mRNA	K01196|1|0.0|3117|bta:517397|glycogen debranching enzyme [EC:2.4.1.25 3.2.1.33]	-	-	-	gi|300794727|ref|NP_001179400.1|/0/glycogen debranching enzyme [Bos taurus]
404129	2488	8.91	33.535	1.912170265	Up	0.856354989	DGAT2	Bos taurus diacylglycerol O-acyltransferase 2 (DGAT2), mRNA	K11160|1|0.0|744|bom:102285649|diacylglycerol O-acyltransferase 2 [EC:2.3.1.20 2.3.1.75]	GO:0031090//organelle membrane;GO:0043231//intracellular membrane-bounded organelle;GO:0031224//intrinsic component of membrane	GO:0016411//acylglycerol O-acyltransferase activity	GO:0019400;GO:0006641//triglyceride metabolic process	gi|148232525|ref|NP_991362.2|/0/diacylglycerol O-acyltransferase 2 [Bos taurus]
524770	3322.6	6.12	23.26	1.926247539	Up	0.849018417	ACTN1	PREDICTED: Bos taurus actinin alpha 1 (ACTN1), transcript variant X3, mRNA	K05699|1|0.0|1786|ssc:100513412|actinin alpha	GO:0031674//I band;GO:0012505//endomembrane system;GO:0031674//I band;GO:0012505//endomembrane system	GO:0046872//metal ion binding;GO:0003779//actin binding;GO:0046872//metal ion binding;GO:0003779//actin binding	GO:0050804//modulation of synaptic transmission;GO:0033121;GO:0050804//modulation of synaptic transmission;GO:0033121	gi|528966770|ref|XP_005212033.1|/0/PREDICTED: alpha-actinin-1 isoform X4 [Bos taurus]
317693	3831	3.135	11.98	1.93409056	Up	0.824934224	AEBP1	PREDICTED: Bos taurus AE binding protein 1 (AEBP1), transcript variant X1, mRNA	K08639|1|0.0|800|lcm:102359684|carboxypeptidase X2	-	-	-	gi|982921913|ref|XP_015325570.1|/0/PREDICTED: adipocyte enhancer-binding protein 1 isoform X1 [Bos taurus]
522383	5935	9.175	30.065	1.712304895	Up	0.844641773	NES	Bos taurus nestin (NES), mRNA	K07609|1|0.0|2728|bta:522383|nestin	-	-	-	gi|331028504|ref|NP_001193520.1|/0/nestin [Bos taurus]
508916	1993.74	1.775	8.93	2.330841151	Up	0.847222222	LOC508916	PREDICTED: Bos taurus carboxylesterase 1-like (LOC508916), transcript variant X1, mRNA	K01044|1|0.0|1144|bta:508916|carboxylesterase 1 [EC:3.1.1.1]	-	GO:0003824//catalytic activity;GO:0003824//catalytic activity	-	gi|528990362|ref|XP_005218563.1|/0/PREDICTED: carboxylesterase 1 isoform X1 [Bos taurus]
281499	1566.13	0.22	5.855	4.734093742	Up	0.905054645	SPP1	PREDICTED: Bos taurus secreted phosphoprotein 1 (SPP1), transcript variant X1, mRNA	K06250|1|1e-125|452|bom:102274580|secreted phosphoprotein 1	GO:0044421;GO:0044424;GO:0044421;GO:0044424	GO:0005102//receptor binding;GO:0005102//receptor binding	GO:0010810//regulation of cell-substrate adhesion;GO:0032501//multicellular organismal process;GO:0009888//tissue development;GO:0033273//response to vitamin;GO:0010810//regulation of cell-substrate adhesion;GO:0032501//multicellular organismal process;GO:0009888//tissue development;GO:0033273//response to vitamin	gi|594035311|ref|XP_006042334.1|/2.20951e-130/PREDICTED: osteopontin [Bubalus bubalis]
527679	4644.7	9.59	30.64	1.675813577	Up	0.843022667	MBNL2	PREDICTED: Bos taurus muscleblind-like splicing regulator 2 (MBNL2), transcript variant X7, mRNA	K14943|1|2e-163|512|ocu:100356041|muscleblind	-	GO:0046914//transition metal ion binding;GO:0046914//transition metal ion binding;GO:0046914//transition metal ion binding;GO:0046914//transition metal ion binding;GO:0046914//transition metal ion binding;GO:0046914//transition metal ion binding	-	gi|982941826|ref|XP_015329405.1|/0/PREDICTED: muscleblind-like protein 2 isoform X1 [Bos taurus]
107131127	1682	2.23	8.345	1.903868339	Up	0.804265331	LOC107131127	PREDICTED: Bos taurus steroid 21-hydroxylase (LOC107131127), transcript variant X1, mRNA	K00513|1|0.0|642|bta:281741|steroid 21-monooxygenase [EC:1.14.14.16]	GO:0031090//organelle membrane;GO:0043231//intracellular membrane-bounded organelle	GO:0008289//lipid binding;GO:0005506//iron ion binding;GO:0008395//steroid hydroxylase activity	GO:0008202//steroid metabolic process	gi|61888872|ref|NP_001013614.1|/0/steroid 21-hydroxylase [Bos taurus]
282220	4859	24.45	77.25	1.659700468	Up	0.856304392	EEF1A1	Bos taurus eukaryotic translation elongation factor 1 alpha 1 (EEF1A1), mRNA	K03231|1|0.0|988|oas:105613550|elongation factor 1-alpha	GO:0043234//protein complex;GO:0044444//cytoplasmic part	GO:0017111//nucleoside-triphosphatase activity;GO:0008135//translation factor activity, RNA binding;GO:0032561//guanyl ribonucleotide binding	GO:0006412//translation;GO:0009207	gi|803119291|ref|XP_012040812.1|/0/PREDICTED: elongation factor 1-alpha 1-like isoform X1 [Ovis aries]
614881	488	4.455	0.785	-2.504660873	Down	0.802190852	LOC614881	PREDICTED: Bos taurus histone H2A type 3 (LOC614881), mRNA	K11251|1|4e-55|215|bta:614881|histone H2A	GO:0000785//chromatin;GO:0043231//intracellular membrane-bounded organelle	GO:0003676//nucleic acid binding;GO:0005515//protein binding	GO:0034728//nucleosome organization	gi|296478431|tpg|DAA20546.1|/2.52452e-54/TPA: histone cluster 3, H2a-like [Bos taurus]
535077	2652.09	119.88	265.06	1.144727982	Up	0.800799433	GSN	PREDICTED: Bos taurus gelsolin (GSN), transcript variant X3, mRNA	K05768|1|0.0|1489|bta:535077|gelsolin	GO:0005856//cytoskeleton;GO:0031252//cell leading edge;GO:0044444//cytoplasmic part;GO:0005856//cytoskeleton;GO:0031252//cell leading edge;GO:0044444//cytoplasmic part;GO:0043232;GO:0031252//cell leading edge;GO:0043232;GO:0031252//cell leading edge;GO:0005856//cytoskeleton;GO:0031252//cell leading edge;GO:0044444//cytoplasmic part	GO:0008092//cytoskeletal protein binding;GO:0046872//metal ion binding;GO:0008092//cytoskeletal protein binding;GO:0046872//metal ion binding;GO:0008092//cytoskeletal protein binding;GO:0008092//cytoskeletal protein binding;GO:0008092//cytoskeletal protein binding;GO:0046872//metal ion binding	GO:0006810//transport;GO:0048858//cell projection morphogenesis;GO:0006915//apoptotic process;GO:0051693//actin filament capping;GO:0006810//transport;GO:0048858//cell projection morphogenesis;GO:0006915//apoptotic process;GO:0051693//actin filament capping;GO:0006810//transport;GO:0048858//cell projection morphogenesis;GO:0030835//negative regulation of actin filament depolymerization;GO:0006810…	gi|164452943|ref|NP_001106755.1|/0/gelsolin isoform a precursor [Bos taurus]
515610	1364	58.105	228.815	1.977447412	Up	0.876568508	ACTA2	PREDICTED: Bos taurus actin, alpha 2, smooth muscle, aorta (ACTA2), transcript variant X1, mRNA	K12313|1|0.0|754|gja:107121656|actin, aortic smooth muscle	GO:0043292//contractile fiber;GO:0032432//actin filament bundle;GO:0043292//contractile fiber;GO:0032432//actin filament bundle	GO:0005198//structural molecule activity;GO:0032559//adenyl ribonucleotide binding;GO:0005198//structural molecule activity;GO:0032559//adenyl ribonucleotide binding	GO:0051707//response to other organism;GO:0007015//actin filament organization;GO:0048747//muscle fiber development;GO:0006939//smooth muscle contraction;GO:0008015//blood circulation;GO:0051707//response to other organism;GO:0007015//actin filament organization;GO:0048747//muscle fiber development;GO:0006939//smooth muscle contraction;GO:0008015//blood circulation	gi|625206860|ref|XP_003505997.2|/0/PREDICTED: actin, aortic smooth muscle isoform X1 [Cricetulus griseus]
282005	1479.71	1.365	7.38	2.434719865	Up	0.83851953	PROCR	PREDICTED: Bos taurus protein C receptor (PROCR), transcript variant X2, mRNA	K06557|1|2e-130|468|bta:282005|protein C receptor, endothelial (EPCR)	GO:0005815//microtubule organizing center;GO:0031224//intrinsic component of membrane;GO:0042611;GO:0005815//microtubule organizing center;GO:0031224//intrinsic component of membrane;GO:0042611;GO:0005815//microtubule organizing center;GO:0031224//intrinsic component of membrane;GO:0042611	GO:0004871//signal transducer activity;GO:0004871//signal transducer activity;GO:0004871//signal transducer activity	GO:0007599//hemostasis;GO:0002376//immune system process;GO:0007599//hemostasis;GO:0002376//immune system process;GO:0007599//hemostasis;GO:0002376//immune system process	gi|528973329|ref|XP_005214550.1|/2.12678e-131/PREDICTED: endothelial protein C receptor isoform X1 [Bos taurus]
102465266	88	0.865	15.44	4.15782881	Up	0.937360858	-	Bos taurus microRNA 6518 (MIR6518), microRNA	-	-	-	-	-
101905260	964	1.64	10.22	2.639627476	Up	0.869763206	LOC101905260	PREDICTED: Bos taurus S-phase kinase-associated protein 1 pseudogene (LOC101905260), misc_RNA	K03094|1|7e-61|236|cmk:103183679|S-phase kinase-associated protein 1	GO:0031981//nuclear lumen;GO:0031461//cullin-RING ubiquitin ligase complex;GO:0044444//cytoplasmic part	GO:0005488//binding;GO:0019787//ubiquitin-like protein transferase activity	GO:0043161//proteasome-mediated ubiquitin-dependent protein catabolic process;GO:0051439//regulation of ubiquitin-protein ligase activity involved in mitotic cell cycle;GO:0051320	gi|296484224|tpg|DAA26339.1|/2.03674e-62/TPA: S-phase kinase-associated protein 1A (p19A)-like [Bos taurus]
337886	593	18.675	63	1.754243586	Up	0.858834244	S100A11	Bos taurus S100 calcium binding protein A11 (S100A11), mRNA	K17274|1|5e-15|82.8|ola:101155699|calpactin-1 light chain	GO:0031252//cell leading edge;GO:0043231//intracellular membrane-bounded organelle	GO:0046872//metal ion binding;GO:0042802//identical protein binding	-	gi|149642987|ref|NP_001092326.1|/4.92283e-51/protein S100-A11 [Bos taurus]
506564	4846	13.625	35.125	1.366241995	Up	0.808110706	EIF3A	Bos taurus eukaryotic translation initiation factor 3 subunit A (EIF3A), mRNA	K03254|1|0.0|1406|chx:102191674|translation initiation factor 3 subunit A	-	-	-	gi|154757413|gb|AAI51766.1|/0/EIF6 protein [Bos taurus]
509501	1184	3.275	13.01	1.99005415	Up	0.831360049	SRGN	Bos taurus serglycin (SRGN), mRNA	K06849|1|6e-73|276|bta:509501|proteoglycan peptide core protein	GO:0005764//lysosome;GO:0044421	-	GO:0012501//programmed cell death;GO:0030279//negative regulation of ossification;GO:0050707//regulation of cytokine secretion;GO:0033368//protease localization to mast cell secretory granule;GO:0006508//proteolysis;GO:0033379	gi|70778776|ref|NP_001020497.1|/5.14437e-72/serglycin precursor [Bos taurus]
104971940	315	8.335	25.955	1.638758383	Up	0.837026918	LOC104971940	PREDICTED: Bos taurus uncharacterized LOC104971940 (LOC104971940), ncRNA	-	-	-	-	-
445425	2062	6.155	22.825	1.890784098	Up	0.846690953	TKT	Bos taurus transketolase (TKT), mRNA	K00615|1|0.0|1214|chx:102175812|transketolase [EC:2.2.1.1]	-	GO:0043169//cation binding;GO:0016744	GO:0050789	gi|926720724|ref|XP_005695905.2|/0/PREDICTED: transketolase [Capra hircus]
505225	4364.78	1.57	6.55	2.060730348	Up	0.807579437	ADD3	PREDICTED: Bos taurus adducin 3 (ADD3), transcript variant X8, mRNA	K18622|1|0.0|1244|bom:102286378|adducin	-	GO:0043169//cation binding;GO:0043169//cation binding	-	gi|529008995|ref|XP_005225781.1|/0/PREDICTED: gamma-adducin isoform X1 [Bos taurus]
286858	947	6.9	24.12	1.80556164	Up	0.844641773	PTGDS	Bos taurus prostaglandin D2 synthase (PTGDS), mRNA	K01830|1|6e-94|346|bta:286858|prostaglandin-H2 D-isomerase [EC:5.3.99.2]	GO:0005635//nuclear envelope;GO:0005783//endoplasmic reticulum	GO:0016860//intramolecular oxidoreductase activity;GO:0019840//isoprenoid binding	GO:0006693//prostaglandin metabolic process;GO:0042749//regulation of circadian sleep/wake cycle;GO:0051234//establishment of localization	gi|27807521|ref|NP_777216.1|/4.84447e-93/prostaglandin-H2 D-isomerase precursor [Bos taurus]
327662	1492	4.105	21.445	2.385187189	Up	0.883120826	ANXA1	Bos taurus annexin A1 (ANXA1), mRNA	K17091|1|0.0|677|bta:327662|annexin A1	GO:0043231//intracellular membrane-bounded organelle;GO:0005856//cytoskeleton;GO:0044459;GO:0042995//cell projection	GO:0046872//metal ion binding;GO:0005543//phospholipid binding;GO:0005515//protein binding;GO:0004859//phospholipase inhibitor activity	GO:0006906//vesicle fusion;GO:0009913//epidermal cell differentiation;GO:0023052//signaling;GO:0008283//cell proliferation;GO:0015909//long-chain fatty acid transport;GO:0006464//cellular protein modification process	gi|73853762|ref|NP_786978.2|/0/annexin A1 [Bos taurus]
280713	1661.64	4.105	26.405	2.685357014	Up	0.902347703	ADM	PREDICTED: Bos taurus adrenomedullin (ADM), transcript variant X2, mRNA	K12333|1|5e-103|377|bta:280713|adrenomedullin	GO:0044424;GO:0044421;GO:0044424;GO:0044421;GO:0044424;GO:0044421;GO:0044424;GO:0044421	GO:0005102//receptor binding;GO:0005102//receptor binding;GO:0005102//receptor binding;GO:0005102//receptor binding	GO:0014020;GO:0040007//growth;GO:0019229//regulation of vasoconstriction;GO:0048513//animal organ development;GO:0008283//cell proliferation;GO:0014020;GO:0040007//growth;GO:0019229//regulation of vasoconstriction;GO:0048513//animal organ development;GO:0008283//cell proliferation;GO:0014020;GO:0040007//growth;GO:0019229//regulation of vasoconstriction;GO:0048513//animal organ development;GO:0008…	gi|27806927|ref|NP_776313.1|/5.16799e-102/ADM precursor [Bos taurus]
280750	1649.86	31.595	134.51	2.089945261	Up	0.889496053	CLU	PREDICTED: Bos taurus clusterin (CLU), transcript variant X1, mRNA	K17252|1|0.0|798|bta:280750|clusterin	GO:0034364//high-density lipoprotein particle;GO:0030141//secretory granule;GO:0034364//high-density lipoprotein particle;GO:0030141//secretory granule;GO:0034364//high-density lipoprotein particle;GO:0030141//secretory granule	GO:0005515//protein binding;GO:0005515//protein binding;GO:0005515//protein binding	GO:0051707//response to other organism;GO:0006915//apoptotic process;GO:0032460//negative regulation of protein oligomerization;GO:0006950//response to stress;GO:0051707//response to other organism;GO:0006915//apoptotic process;GO:0032460//negative regulation of protein oligomerization;GO:0006950//response to stress;GO:0051707//response to other organism;GO:0006915//apoptotic process;GO:0032460//…	gi|27806907|ref|NP_776327.1|/0/clusterin preproprotein [Bos taurus]
508266	1991.64	7.875	21.095	1.421549259	Up	0.800293463	CHN1	PREDICTED: Bos taurus chimerin 1 (CHN1), transcript variant X3, mRNA	K02649|1|6e-38|161|bfo:BRAFLDRAFT_91712|phosphoinositide-3-kinase, regulatory subunit;K10360|2|5e-37|158|tca:656579|myosin IX	GO:0044444//cytoplasmic part;GO:0044464;GO:0044444//cytoplasmic part;GO:0044444//cytoplasmic part;GO:0044444//cytoplasmic part	GO:0008047//enzyme activator activity;GO:0043169//cation binding;GO:0030674//protein binding, bridging;GO:0008047//enzyme activator activity;GO:0043169//cation binding;GO:0008047//enzyme activator activity;GO:0043169//cation binding;GO:0030674//protein binding, bridging;GO:0008047//enzyme activator activity;GO:0043169//cation binding;GO:0030674//protein binding, bridging;GO:0008047//enzyme activa…	GO:0035556//intracellular signal transduction;GO:0009966//regulation of signal transduction;GO:0007165//signal transduction;GO:0035556//intracellular signal transduction;GO:0009966//regulation of signal transduction;GO:0035556//intracellular signal transduction;GO:0009966//regulation of signal transduction;GO:0035556//intracellular signal transduction;GO:0009966//regulation of signal transduction	gi|164420766|ref|NP_001106718.1|/0/N-chimaerin isoform 2 [Bos taurus]
100313235	58	0.01	2.165	7.758223215	Up	0.827818255	-	Bos taurus microRNA 2466 (MIR2466), microRNA	-	-	-	-	-
615329	1636	26.455	82.365	1.638490994	Up	0.855596033	CSRP1	Bos taurus cysteine and glycine rich protein 1 (CSRP1), mRNA	K09377|1|2e-87|325|bom:102265617|cysteine and glycine-rich protein	GO:0005856//cytoskeleton;GO:0043231//intracellular membrane-bounded organelle	GO:0046914//transition metal ion binding	GO:0048731//system development;GO:0007010//cytoskeleton organization	gi|537170965|gb|ERE74332.1|/1.80138e-87/cysteine and glycine-rich protein 1 [Cricetulus griseus]
617976	2597.8	1.365	5.85	2.099535674	Up	0.800672941	LDB2	PREDICTED: Bos taurus LIM domain binding 2 (LDB2), transcript variant X4, mRNA	K15617|1|3e-148|528|xtr:407886|LIM domain-binding protein 1	GO:0043231//intracellular membrane-bounded organelle;GO:0043231//intracellular membrane-bounded organelle;GO:0043231//intracellular membrane-bounded organelle	GO:0000989//transcription factor activity, transcription factor binding;GO:0019904//protein domain specific binding;GO:0000989//transcription factor activity, transcription factor binding;GO:0019904//protein domain specific binding;GO:0000989//transcription factor activity, transcription factor binding;GO:0019904//protein domain specific binding;GO:0005515//protein binding;GO:0000989//transcripti…	GO:0032501//multicellular organismal process;GO:0032501//multicellular organismal process;GO:0032501//multicellular organismal process;GO:0032501//multicellular organismal process	gi|528954029|ref|XP_005208377.1|/7.06142e-172/PREDICTED: LIM domain-binding protein 2 isoform X5 [Bos taurus]
528877	5682.7	1.64	10.14	2.628289932	Up	0.869105444	NR4A3	PREDICTED: Bos taurus nuclear receptor subfamily 4 group A member 3 (NR4A3), transcript variant X4, mRNA	K08559|1|0.0|1014|ocu:100344785|nuclear receptor subfamily 4 group A member 3	-	GO:0046872//metal ion binding;GO:0003677//DNA binding;GO:0004879//RNA polymerase II transcription factor activity, ligand-activated sequence-specific DNA binding;GO:0046872//metal ion binding;GO:0003677//DNA binding;GO:0004879//RNA polymerase II transcription factor activity, ligand-activated sequence-specific DNA binding;GO:0046872//metal ion binding;GO:0003677//DNA binding;GO:0004879//RNA polym…	GO:0050896//response to stimulus;GO:0042471//ear morphogenesis;GO:0006355//regulation of transcription, DNA-templated;GO:0050896//response to stimulus;GO:0042471//ear morphogenesis;GO:0006355//regulation of transcription, DNA-templated;GO:0050896//response to stimulus;GO:0042471//ear morphogenesis;GO:0006355//regulation of transcription, DNA-templated;GO:0050896//response to stimulus;GO:0042471//…	gi|296484634|tpg|DAA26749.1|/0/TPA: nuclear receptor subfamily 4, group A, member 3 [Bos taurus]
538827	3960.7	3.335	10.98	1.719119388	Up	0.809628618	APOLD1	PREDICTED: Bos taurus apolipoprotein L domain containing 1 (APOLD1), transcript variant X1, mRNA	K14480|1|4e-30|137|tgu:100231048|apolipoprotein L;K14777|4|2e-27|127|gfr:102041563|ATP-dependent RNA helicase DDX47/RRP3 [EC:3.6.4.13]	GO:0031224//intrinsic component of membrane;GO:0031224//intrinsic component of membrane	GO:0005488//binding;GO:0005488//binding	GO:0010876//lipid localization;GO:0001775//cell activation;GO:0044260;GO:0006950//response to stress;GO:0030856//regulation of epithelial cell differentiation;GO:0010876//lipid localization;GO:0001775//cell activation;GO:0044260;GO:0006950//response to stress;GO:0030856//regulation of epithelial cell differentiation	gi|803305142|ref|XP_012011021.1|/2.23194e-64/PREDICTED: apolipoprotein L domain-containing protein 1 isoform X2 [Ovis aries musimon]
783116	1161	11.56	3.7	-1.643544222	Down	0.806896377	PRR32	Bos taurus proline rich 32 (PRR32), mRNA	-	-	-	-	gi|149642777|ref|NP_001092658.1|/1.97083e-161/proline-rich protein 32 [Bos taurus]
281759	625	3.38	105.785	4.967968015	Up	0.981405586	FABP4	Bos taurus fatty acid binding protein 4, adipocyte (FABP4), mRNA	K08753|1|1e-69|264|bta:281759|fatty acid-binding protein 4, adipocyte	GO:0043231//intracellular membrane-bounded organelle	GO:0005488//binding	GO:0055092//sterol homeostasis;GO:0032501//multicellular organismal process;GO:0033673//negative regulation of kinase activity;GO:0031349//positive regulation of defense response;GO:0051234//establishment of localization;GO:0010226//response to lithium ion;GO:0045444//fat cell differentiation	gi|27805811|ref|NP_776739.1|/7.90197e-69/fatty acid-binding protein, adipocyte [Bos taurus]
280760	1897.66	45.59	158.08	1.793865538	Up	0.867410443	DCN	PREDICTED: Bos taurus decorin (DCN), transcript variant X1, mRNA	K04660|1|0.0|694|bom:102278770|decorin	GO:0031012//extracellular matrix;GO:0031012//extracellular matrix	GO:0030247//polysaccharide binding;GO:0030247//polysaccharide binding	GO:0018149//peptide cross-linking;GO:0018149//peptide cross-linking	gi|76253701|ref|NP_776331.2|/0/decorin precursor [Bos taurus]
101903301	2207	0.5	11.81	4.56193706	Up	0.937360858	LOC101903301	PREDICTED: Bos taurus 60S ribosomal protein L15 pseudogene (LOC101903301), misc_RNA	K02877|1|6e-108|394|gja:107118857|large subunit ribosomal protein L15e	GO:0044444//cytoplasmic part;GO:0030529//intracellular ribonucleoprotein complex	GO:0003676//nucleic acid binding;GO:0005198//structural molecule activity	GO:0006412//translation;GO:0019080;GO:0031016//pancreas development	gi|296490452|tpg|DAA32565.1|/6.01234e-108/TPA: ribosomal protein L15-like [Bos taurus]
524222	2005.21	4.58	20.16	2.138076135	Up	0.864096337	ECM1	PREDICTED: Bos taurus extracellular matrix protein 1 (ECM1), transcript variant X5, mRNA	-	-	-	-	gi|741919961|ref|XP_010801329.1|/0/PREDICTED: extracellular matrix protein 1 isoform X5 [Bos taurus]
100140149	584	4.2	30.065	2.839623726	Up	0.913301963	HBA1	PREDICTED: Bos taurus hemoglobin, alpha 1 (HBA1), mRNA	K13822|1|1e-75|284|bta:100140149|hemoglobin subunit alpha	GO:0043234//protein complex	GO:0005506//iron ion binding;GO:0022892//substrate-specific transporter activity	GO:0015669	gi|116812902|ref|NP_001070890.2|/7.94177e-75/hemoglobin subunit alpha [Bos taurus]
531606	2538	0.97	5.27	2.441746309	Up	0.815093099	SRXN1	Bos taurus sulfiredoxin 1 (SRXN1), mRNA	K12260|1|8e-62|241|bta:531606|sulfiredoxin [EC:1.8.98.2]	GO:0044444//cytoplasmic part	GO:0003676//nucleic acid binding;GO:0016667//oxidoreductase activity, acting on a sulfur group of donors;GO:0032559//adenyl ribonucleotide binding	GO:0008152//metabolic process;GO:0006950//response to stress	gi|329664542|ref|NP_001192917.1|/6.53303e-61/sulfiredoxin-1 [Bos taurus]
538565	816	2.385	10.385	2.122440045	Up	0.837684679	GLIPR2	Bos taurus GLI pathogenesis-related 2 (GLIPR2), mRNA	K19867|1|3e-28|127|sko:100371303|LIM domain-binding protein 3;K19919|2|3e-12|74.3|ccw:104685368|cysteine-rich secretory protein	GO:0043231//intracellular membrane-bounded organelle	-	-	gi|744610930|ref|XP_010993879.1|/7.76241e-91/PREDICTED: golgi-associated plant pathogenesis-related protein 1 [Camelus dromedarius]
540108	7843.66	4.705	14.335	1.607275277	Up	0.814738919	SPTAN1	PREDICTED: Bos taurus spectrin alpha, non-erythrocytic 1 (SPTAN1), transcript variant X7, mRNA	K06114|1|0.0|4751|chx:102176892|spectrin alpha	-	-	-	gi|926705082|ref|XP_013823406.1|/0/PREDICTED: spectrin alpha chain, non-erythrocytic 1 isoform X7 [Capra hircus]
538975	1785	8.595	22.995	1.419750653	Up	0.802443837	CNN3	Bos taurus calponin 3 (CNN3), mRNA	K07441|1|1e-168|595|gga:424484|beta-1,4-N-acetylglucosaminyltransferase [EC:2.4.1.141];K20526|2|2e-41|173|bfo:BRAFLDRAFT_61874|transgelin;K09228|5|1e-39|167|cfa:491863|KRAB domain-containing zinc finger protein	-	GO:0015631//tubulin binding	GO:0030036//actin cytoskeleton organization;GO:0006936//muscle contraction	gi|281349702|gb|EFB25286.1|/0/hypothetical protein PANDA_003128, partial [Ailuropoda melanoleuca]
338071	2457	7.015	26.16	1.898847532	Up	0.850283343	SSB	Bos taurus Sjogren syndrome antigen B (SSB), mRNA	K11090|1|0.0|664|bta:338071|lupus La protein	GO:0032991//macromolecular complex;GO:0043231//intracellular membrane-bounded organelle	GO:0003676//nucleic acid binding	GO:0010467//gene expression	gi|28603798|ref|NP_788838.1|/0/lupus La protein homolog [Bos taurus]
534624	5937.27	18.055	44.805	1.311261318	Up	0.805909735	CLIP1	PREDICTED: Bos taurus CAP-Gly domain containing linker protein 1 (CLIP1), transcript variant X7, mRNA	K10421|1|0.0|2172|bta:534624|CAP-Gly domain-containing linker protein 1	-	GO:0046914//transition metal ion binding;GO:0046914//transition metal ion binding;GO:0046914//transition metal ion binding;GO:0046914//transition metal ion binding;GO:0046914//transition metal ion binding;GO:0046914//transition metal ion binding;GO:0046914//transition metal ion binding	-	gi|741956641|ref|XP_010812268.1|/0/PREDICTED: CAP-Gly domain-containing linker protein 1 isoform X1 [Bos taurus]
533720	2417.61	1.2	5.62	2.227535725	Up	0.803177494	SWAP70	PREDICTED: Bos taurus SWAP switching B-cell complex 70kDa subunit (SWAP70), transcript variant X2, mRNA	K20072|1|0.0|892|bom:102280208|switch-associated protein 70	GO:0043231//intracellular membrane-bounded organelle;GO:0016020//membrane;GO:0043231//intracellular membrane-bounded organelle;GO:0031252//cell leading edge;GO:0016020//membrane;GO:0043231//intracellular membrane-bounded organelle;GO:0031252//cell leading edge;GO:0016020//membrane	GO:0003676//nucleic acid binding;GO:0032559//adenyl ribonucleotide binding;GO:0003676//nucleic acid binding;GO:0032559//adenyl ribonucleotide binding;GO:0003676//nucleic acid binding;GO:0032559//adenyl ribonucleotide binding	GO:0002204//somatic recombination of immunoglobulin genes involved in immune response;GO:0002204//somatic recombination of immunoglobulin genes involved in immune response;GO:0002204//somatic recombination of immunoglobulin genes involved in immune response	gi|164452935|ref|NP_001073766.2|/0/switch-associated protein 70 [Bos taurus]
512635	3012.06	0.975	4.86	2.31748219	Up	0.804720704	TTC14	PREDICTED: Bos taurus tetratricopeptide repeat domain 14 (TTC14), transcript variant X2, misc_RNA	K13619|1|2e-22|110|aqu:105315597|phospholipase DDHD1 [EC:3.1.1.-];K09553|2|7e-06|55.8|bmy:Bm1_55560|stress-induced-phosphoprotein 1	-	GO:0003676//nucleic acid binding;GO:0003676//nucleic acid binding;GO:0003676//nucleic acid binding	-	gi|156120569|ref|NP_001095430.1|/0/tetratricopeptide repeat protein 14 [Bos taurus]
534482	3616	8.805	26.405	1.584416232	Up	0.834168185	FSTL1	Bos taurus follistatin like 1 (FSTL1), mRNA	K06254|1|1e-11|75.5|tca:100141763|agrin;K04661|5|9e-11|72.4|gfr:102038114|follistatin	GO:0044421	GO:0005539//glycosaminoglycan binding;GO:0046872//metal ion binding	GO:0007178//transmembrane receptor protein serine/threonine kinase signaling pathway	gi|62988316|ref|NP_001017950.1|/5.04106e-166/follistatin-related protein 1 precursor [Bos taurus]
614712	1954	6.85	23.835	1.798905732	Up	0.843225056	THY1	Bos taurus Thy-1 cell surface antigen (THY1), mRNA	K06514|1|1e-72|276|bom:102285533|Thy-1 cell surface antigen	GO:0009986//cell surface;GO:0030427//site of polarized growth;GO:0046658//anchored component of plasma membrane;GO:0043005//neuron projection;GO:0043231//intracellular membrane-bounded organelle	GO:0035091//phosphatidylinositol binding;GO:0005102//receptor binding	GO:0050856//regulation of T cell receptor signaling pathway;GO:0010524//positive regulation of calcium ion transport into cytosol;GO:0033673//negative regulation of kinase activity;GO:0006996//organelle organization;GO:0050863//regulation of T cell activation;GO:0016477//cell migration;GO:0048646//anatomical structure formation involved in morphogenesis;GO:0042462//eye photoreceptor cell developm…	gi|77736475|ref|NP_001029937.1|/1.01704e-71/thy-1 membrane glycoprotein precursor [Bos taurus]
540945	2835.63	12.15	31.33	1.366588456	Up	0.805454361	DEK	PREDICTED: Bos taurus DEK proto-oncogene (DEK), transcript variant X3, misc_RNA	K17046|1|1e-72|277|oas:101105985|protein DEK	-	GO:0003676//nucleic acid binding;GO:0005515//protein binding;GO:0003676//nucleic acid binding;GO:0005515//protein binding;GO:0003676//nucleic acid binding;GO:0005515//protein binding	GO:0050896//response to stimulus;GO:0006355//regulation of transcription, DNA-templated;GO:0023052//signaling;GO:0019058//viral life cycle;GO:0050896//response to stimulus;GO:0006355//regulation of transcription, DNA-templated;GO:0023052//signaling;GO:0019058//viral life cycle;GO:0050896//response to stimulus;GO:0006355//regulation of transcription, DNA-templated;GO:0023052//signaling;GO:0019058/…	gi|741971440|ref|XP_010816795.1|/6.87732e-129/PREDICTED: protein DEK isoform X2 [Bos taurus]
513822	1578.66	32.135	10.64	-1.594647322	Down	0.839050799	METTL21E	PREDICTED: Bos taurus RIKEN cDNA 4832428D23-like (METTL21E), transcript variant X1, mRNA	K02357|1|4e-20|102|pale:102895576|elongation factor Ts	-	-	-	gi|151554465|gb|AAI49819.1|/6.63446e-140/Similar to RIKEN cDNA 4832428D23 [Bos taurus]
280884	2166	1.89	13.23	2.807354922	Up	0.890381502	OGN	Bos taurus osteoglycin (OGN), mRNA	K08126|1|1e-161|572|bta:280884|osteoglycin (osteoinductive factor, mimecan)	GO:0031012//extracellular matrix	GO:0005102//receptor binding	-	gi|27806829|ref|NP_776371.1|/1.02098e-160/mimecan precursor [Bos taurus]
100313132	55	2.395	0.01	-7.903881846	Down	0.83955677	-	Bos taurus microRNA 2311 (MIR2311), microRNA	-	-	-	-	-
539241	1206	18.465	53.565	1.536497372	Up	0.830120421	BLA-DQB	Bos taurus MHC class II antigen (BLA-DQB), mRNA	K06752|1|3e-139|497|bta:539241|major histocompatibility complex, class II	GO:0042611;GO:0031224//intrinsic component of membrane	-	GO:0019882//antigen processing and presentation	gi|87196514|ref|NP_001029840.2|/2.49932e-138/boLa class II histocompatibility antigen, DQB*0101 beta chain precursor [Bos taurus]
511711	1537	4.005	14.13	1.818887318	Up	0.827261688	FGL2	Bos taurus fibrinogen-like 2 (FGL2), mRNA	K05466|1|4e-51|204|bom:102272495|angiopoietin 2;K10104|3|1e-50|203|nve:NEMVE_v1g90597|ficolin	GO:0044464;GO:0044421	GO:0008047//enzyme activator activity;GO:0005515//protein binding	GO:0023052//signaling;GO:0051345//positive regulation of hydrolase activity	gi|114053333|ref|NP_001039562.1|/0/fibroleukin precursor [Bos taurus]
785982	675	0.315	3.49	3.469803303	Up	0.828830196	LOC785982	PREDICTED: Bos taurus NKG2D ligand 4 (LOC785982), mRNA	K07987|1|4e-103|375|bom:106701451|retinoic acid early transcript 1	-	-	-	gi|296483912|tpg|DAA26027.1|/5.81347e-103/TPA: retinoic acid early transcript 1E-like [Bos taurus]
783333	2875	0.545	5.07	3.217657612	Up	0.852332524	RND3	Bos taurus Rho family GTPase 3 (RND3), mRNA	K07859|1|5e-129|464|ecb:100050088|Rho family GTPase 3	GO:0043231//intracellular membrane-bounded organelle;GO:0012505//endomembrane system;GO:0016020//membrane	GO:0017111//nucleoside-triphosphatase activity;GO:0032561//guanyl ribonucleotide binding	GO:0035556//intracellular signal transduction;GO:0007010//cytoskeleton organization;GO:0009207	gi|724851156|ref|XP_010366888.1|/4.19651e-128/PREDICTED: rho-related GTP-binding protein RhoE [Rhinopithecus roxellana]
615051	1974	0.01	7.685	9.58590145	Up	0.938448695	LOC615051	PREDICTED: Bos taurus fatty acid desaturase 2-like protein FADS2P1 (LOC615051), mRNA	K10226|1|8e-165|583|fab:101810111|acyl-CoA 6-desaturase (Delta-6 desaturase) [EC:1.14.19.3]	-	-	-	gi|296479622|tpg|DAA21737.1|/0/TPA: fatty acid desaturase 2-like [Bos taurus]
533333	4363.31	0.095	6.23	6.03516084	Up	0.920790326	ELOVL6	PREDICTED: Bos taurus ELOVL fatty acid elongase 6 (ELOVL6), transcript variant X3, mRNA	K10203|1|7e-155|550|bom:102285624|elongation of very long chain fatty acids protein 6 [EC:2.3.1.199]	GO:0031227//intrinsic component of endoplasmic reticulum membrane;GO:0031227//intrinsic component of endoplasmic reticulum membrane;GO:0031227//intrinsic component of endoplasmic reticulum membrane;GO:0031227//intrinsic component of endoplasmic reticulum membrane	GO:0004312//fatty acid synthase activity;GO:0005488//binding;GO:0004312//fatty acid synthase activity;GO:0005488//binding;GO:0016746//transferase activity, transferring acyl groups;GO:0004312//fatty acid synthase activity;GO:0005488//binding	GO:0035336//long-chain fatty-acyl-CoA metabolic process;GO:0006641//triglyceride metabolic process;GO:0030497//fatty acid elongation;GO:0001676//long-chain fatty acid metabolic process;GO:0035336//long-chain fatty-acyl-CoA metabolic process;GO:0006641//triglyceride metabolic process;GO:0030497//fatty acid elongation;GO:0001676//long-chain fatty acid metabolic process;GO:0006633//fatty acid biosyn…	gi|440905675|gb|ELR56026.1|/7.5338e-155/Elongation of very long chain fatty acids protein 6, partial [Bos mutus]
280836	2972.18	0.075	3.21	5.419538892	Up	0.862527828	LEP	PREDICTED: Bos taurus leptin (LEP), transcript variant X2, mRNA	K05424|1|2e-78|296|oas:443534|leptin	GO:0044421;GO:0044421;GO:0044421	GO:0005102//receptor binding;GO:0005102//receptor binding;GO:0005102//receptor binding	GO:0006094//gluconeogenesis;GO:0016125//sterol metabolic process;GO:0030299//intestinal cholesterol absorption;GO:0032096//negative regulation of response to food;GO:0045597//positive regulation of cell differentiation;GO:0006694//steroid biosynthetic process;GO:0021953//central nervous system neuron differentiation;GO:0043434//response to peptide hormone;GO:0030073//insulin secretion;GO:0007631/…	gi|741924363|ref|XP_010802755.1|/2.53949e-83/PREDICTED: leptin isoform X1 [Bos taurus]
514394	1105	2.065	10.41	2.333756382	Up	0.85478648	UCHL1	PREDICTED: Bos taurus ubiquitin C-terminal hydrolase L1 (UCHL1), transcript variant X1, mRNA	K05611|1|6e-134|479|bta:514394|ubiquitin carboxyl-terminal hydrolase L1 [EC:3.4.19.12]	GO:0043005//neuron projection;GO:0016020//membrane;GO:0044297//cell body;GO:0044444//cytoplasmic part;GO:0043005//neuron projection;GO:0016020//membrane;GO:0044297//cell body;GO:0044444//cytoplasmic part	GO:0032182//ubiquitin-like protein binding;GO:0004175//endopeptidase activity;GO:0008238//exopeptidase activity;GO:0016790//thiolester hydrolase activity;GO:0031690//adrenergic receptor binding;GO:0032182//ubiquitin-like protein binding;GO:0004175//endopeptidase activity;GO:0008238//exopeptidase activity;GO:0016790//thiolester hydrolase activity;GO:0031690//adrenergic receptor binding	GO:0007154//cell communication;GO:0048667//cell morphogenesis involved in neuron differentiation;GO:0043405//regulation of MAP kinase activity;GO:0050877//neurological system process;GO:0008088//axo-dendritic transport;GO:0019941//modification-dependent protein catabolic process;GO:0007631//feeding behavior;GO:0070646//protein modification by small protein removal;GO:0008344//adult locomotory beh…	gi|635137765|ref|XP_008015745.1|/1.80034e-116/PREDICTED: ubiquitin carboxyl-terminal hydrolase isozyme L1 [Chlorocebus sabaeus]
404186	1162.09	16.52	47.655	1.528413904	Up	0.827792957	IGFBP6	PREDICTED: Bos taurus insulin like growth factor binding protein 6 (IGFBP6), transcript variant X1, mRNA	K10138|1|1e-19|60.8|cjc:100393906|insulin-like growth factor-binding protein 3;K00637|3|4e-19|98.2|umr:103675666|sterol O-acyltransferase [EC:2.3.1.26]	GO:0044421;GO:0043231//intracellular membrane-bounded organelle	GO:0019838//growth factor binding;GO:0005520//insulin-like growth factor binding	GO:0016049//cell growth;GO:0016049//cell growth	gi|528948633|ref|XP_005206262.1|/5.2602e-107/PREDICTED: insulin-like growth factor-binding protein 6 isoform X1 [Bos taurus]
512533	1003	4.62	13.775	1.576087562	Up	0.811323619	FRG1	Bos taurus FSHD region gene 1 (FRG1), mRNA	K13122|1|6e-132|472|pale:102884250|protein FRG1	GO:0005681//spliceosomal complex;GO:0016604//nuclear body	-	GO:0000377;GO:0042254//ribosome biogenesis	gi|511916381|ref|XP_004777482.1|/9.93852e-132/PREDICTED: protein FRG1 [Mustela putorius furo]
784877	3746	37.025	113.085	1.610835937	Up	0.856076705	PPP1R3A	Bos taurus protein phosphatase 1, regulatory subunit 3A (PPP1R3A), mRNA	K07189|1|0.0|2053|bta:784877|protein phosphatase 1 regulatory subunit 3A/B/C/D/E	-	-	-	gi|329664252|ref|NP_001192369.1|/0/protein phosphatase 1 regulatory subunit 3A [Bos taurus]
101902478	491	42.485	116.255	1.452267296	Up	0.830778183	LOC101902478	PREDICTED: Bos taurus putative elongation factor 1-alpha-like 3 (LOC101902478), mRNA	K03231|1|5e-84|301|oas:105613550|elongation factor 1-alpha	GO:0043234//protein complex;GO:0044444//cytoplasmic part	GO:0017111//nucleoside-triphosphatase activity;GO:0008135//translation factor activity, RNA binding;GO:0032561//guanyl ribonucleotide binding	GO:0006412//translation;GO:0009207	gi|803119291|ref|XP_012040812.1|/3.4149e-83/PREDICTED: elongation factor 1-alpha 1-like isoform X1 [Ovis aries]
509642	1886.6	7.825	22.245	1.507318441	Up	0.809122647	TINAGL1	PREDICTED: Bos taurus tubulointerstitial nephritis antigen-like 1 (TINAGL1), transcript variant X2, mRNA	K01363|1|8e-42|174|api:100144782|cathepsin B [EC:3.4.22.1]	-	-	-	gi|982915322|ref|XP_015315453.1|/0/PREDICTED: tubulointerstitial nephritis antigen-like isoform X1 [Bos taurus]
513055	1409	0.01	3.12	8.285402219	Up	0.86882716	RGS2	Bos taurus regulator of G-protein signaling 2, 24kDa (RGS2), mRNA	K18154|1|5e-107|390|bta:513055|regulator of G-protein signaling 2	GO:0043231//intracellular membrane-bounded organelle;GO:0016020//membrane	GO:0008047//enzyme activator activity;GO:0060089	GO:0043087//regulation of GTPase activity;GO:0048232//male gamete generation;GO:0007166//cell surface receptor signaling pathway;GO:0045444//fat cell differentiation	gi|440904742|gb|ELR55212.1|/5.53177e-111/Regulator of G-protein signaling 2, partial [Bos mutus]
515593	10538	8.28	23.985	1.534429767	Up	0.812866829	MAP1A	PREDICTED: Bos taurus microtubule associated protein 1A (MAP1A), transcript variant X3, mRNA	K10429|1|0.0|4772|bta:515593|microtubule-associated protein 1	-	-	-	gi|741898604|ref|XP_010823231.1|/0/PREDICTED: microtubule-associated protein 1A isoform X1 [Bos taurus]
280733	2249.98	10.41	34.75	1.739042909	Up	0.849600283	BGN	PREDICTED: Bos taurus biglycan (BGN), transcript variant X1, mRNA	K08118|1|0.0|716|oas:443011|biglycan	GO:0016023//cytoplasmic, membrane-bounded vesicle;GO:0005886//plasma membrane;GO:0031012//extracellular matrix;GO:0016023//cytoplasmic, membrane-bounded vesicle;GO:0005886//plasma membrane;GO:0031012//extracellular matrix	GO:0030247//polysaccharide binding;GO:0030247//polysaccharide binding	GO:0018149//peptide cross-linking;GO:0018149//peptide cross-linking	gi|966007679|ref|XP_014960150.1|/0/PREDICTED: biglycan isoform X1 [Ovis aries]
523627	2971	1.115	7.71	2.78968715	Up	0.857948796	ADAM33	PREDICTED: Bos taurus ADAM metallopeptidase domain 33 (ADAM33), mRNA	K08616|1|0.0|1619|bom:102281801|disintegrin and metalloproteinase domain-containing protein 33 [EC:3.4.24.-]	-	GO:0046914//transition metal ion binding	GO:0019538//protein metabolic process	gi|296481250|tpg|DAA23365.1|/0/TPA: ADAM metallopeptidase domain 33 [Bos taurus]
539996	3134.41	1.665	7.84	2.235331477	Up	0.826426837	SEMA3B	PREDICTED: Bos taurus semaphorin 3B (SEMA3B), transcript variant X11, mRNA	K06840|1|0.0|1437|bta:539996|semaphorin 3	-	GO:0004871//signal transducer activity;GO:0004871//signal transducer activity;GO:0004871//signal transducer activity;GO:0004871//signal transducer activity;GO:0004871//signal transducer activity;GO:0004871//signal transducer activity;GO:0004871//signal transducer activity;GO:0004871//signal transducer activity;GO:0004871//signal transducer activity;GO:0004871//signal transducer activity;GO:000487…	GO:0032501//multicellular organismal process;GO:0032501//multicellular organismal process;GO:0032501//multicellular organismal process;GO:0032501//multicellular organismal process;GO:0032501//multicellular organismal process;GO:0032501//multicellular organismal process;GO:0032501//multicellular organismal process;GO:0032501//multicellular organismal process;GO:0032501//multicellular organismal pr…	gi|329664660|ref|NP_001192676.1|/0/semaphorin-3B precursor [Bos taurus]
613349	2125.52	1.385	6.465	2.222764394	Up	0.813322202	DYNLT3	PREDICTED: Bos taurus dynein, light chain, Tctex-type 3 (DYNLT3), transcript variant X1, mRNA	K10420|1|4e-64|248|oas:443256|dynein light chain Tctex-type 1	GO:0030286//dynein complex;GO:0000776//kinetochore;GO:0043231//intracellular membrane-bounded organelle;GO:0030286//dynein complex;GO:0000776//kinetochore;GO:0043231//intracellular membrane-bounded organelle	GO:0017111//nucleoside-triphosphatase activity;GO:0017111//nucleoside-triphosphatase activity	GO:0051234//establishment of localization;GO:0000087//mitotic M phase;GO:0051234//establishment of localization;GO:0000087//mitotic M phase	gi|57526279|ref|NP_001009762.1|/3.31804e-63/dynein light chain Tctex-type 3 [Ovis aries]
511899	2801.48	1.47	7.61	2.372080299	Up	0.838924307	INSIG1	PREDICTED: Bos taurus insulin induced gene 1 (INSIG1), transcript variant X1, mRNA	-	GO:0031224//intrinsic component of membrane;GO:0043231//intracellular membrane-bounded organelle;GO:0031090//organelle membrane;GO:0031224//intrinsic component of membrane;GO:0043231//intracellular membrane-bounded organelle;GO:0031090//organelle membrane	-	GO:0045596//negative regulation of cell differentiation;GO:0042471//ear morphogenesis;GO:0032933//SREBP signaling pathway;GO:0031327;GO:0006639//acylglycerol metabolic process;GO:0006694//steroid biosynthetic process;GO:0008203//cholesterol metabolic process;GO:0006950//response to stress;GO:0045596//negative regulation of cell differentiation;GO:0042471//ear morphogenesis;GO:0032933//SREBP signa…	gi|982922257|ref|XP_015326248.1|/5.69375e-133/PREDICTED: insulin-induced gene 1 protein isoform X1 [Bos taurus]
506831	1948.07	1.17	5.885	2.330533885	Up	0.819621534	LOC506831	PREDICTED: Bos taurus putative IQ motif and ankyrin repeat domain-containing protein (LOC506831), transcript variant X8, misc_RNA	K15700|1|7e-16|88.6|spu:754900|E3 ubiquitin-protein ligase RNF146 [EC:2.3.2.27];K10380|2|6e-11|72.0|cel:CELE_B0350.2|ankyrin;K18441|3|1e-10|71.2|aqu:100641148|cytohesin	-	-	-	gi|528975315|ref|XP_005215325.1|/0/PREDICTED: putative IQ motif and ankyrin repeat domain-containing protein LOC642574 homolog isoform X2 [Bos taurus]
785911	4960	0.945	4.815	2.349149564	Up	0.804543615	ROCK1	PREDICTED: Bos taurus Rho associated coiled-coil containing protein kinase 1 (ROCK1), mRNA	K04514|1|0.0|2115|bom:102284712|Rho-associated protein kinase 1 [EC:2.7.11.1]	-	-	-	gi|555973907|ref|XP_005898949.1|/0/PREDICTED: rho-associated protein kinase 1 [Bos mutus]
506132	1760	0.36	3.13	3.120093845	Up	0.800065776	CH25H	PREDICTED: Bos taurus cholesterol 25-hydroxylase (CH25H), transcript variant X2, mRNA	K10223|1|5e-165|583|bta:506132|cholesterol 25-hydroxylase [EC:1.14.99.38]	GO:0031090//organelle membrane;GO:0043231//intracellular membrane-bounded organelle;GO:0031224//intrinsic component of membrane;GO:0031090//organelle membrane;GO:0043231//intracellular membrane-bounded organelle;GO:0031224//intrinsic component of membrane;GO:0031090//organelle membrane;GO:0043231//intracellular membrane-bounded organelle;GO:0031224//intrinsic component of membrane	GO:0046914//transition metal ion binding;GO:0008395//steroid hydroxylase activity;GO:0046914//transition metal ion binding;GO:0008395//steroid hydroxylase activity;GO:0046914//transition metal ion binding;GO:0008395//steroid hydroxylase activity	GO:0006694//steroid biosynthetic process;GO:0016125//sterol metabolic process;GO:0006631//fatty acid metabolic process;GO:0006694//steroid biosynthetic process;GO:0016125//sterol metabolic process;GO:0006631//fatty acid metabolic process;GO:0006694//steroid biosynthetic process;GO:0016125//sterol metabolic process;GO:0006631//fatty acid metabolic process	gi|115497616|ref|NP_001068711.1|/4.70751e-164/cholesterol 25-hydroxylase [Bos taurus]
507537	2629	20.66	52.7	1.350962708	Up	0.81370168	SPARCL1	Bos taurus SPARC like 1 (SPARCL1), mRNA	K12819|1|6e-14|82.4|dvi:Dvir_GJ26298|pre-mRNA-processing factor SLU7;K08136|2|4e-13|79.7|dre:562002|sparc/osteonectin, cwcv and kazal-like domains proteoglycan (testican)	GO:0031012//extracellular matrix	GO:0046872//metal ion binding	GO:0023052//signaling	gi|77735557|ref|NP_001029474.1|/0/SPARC-like protein 1 precursor [Bos taurus]
540836	1320	2.825	16.295	2.528106579	Up	0.877555151	RGS1	PREDICTED: Bos taurus regulator of G-protein signaling 1 (RGS1), transcript variant X1, mRNA	K16449|1|2e-98|362|oas:101122711|regulator of G-protein signaling	-	-	-	gi|803127168|ref|XP_004013637.2|/1.30837e-97/PREDICTED: regulator of G-protein signaling 1 [Ovis aries]
768209	3914	2.61	11.56	2.147019686	Up	0.843452742	PNISR	Bos taurus PNN-interacting serine/arginine-rich protein (PNISR), mRNA	K13170|1|4e-65|253|bta:768209|splicing factor, arginine/serine-rich 18	-	-	-	gi|936626783|gb|ALH22614.1|/3.54775e-64/splicing factor arginine/serine-rich 18 [Capra hircus]
100140488	646	0.01	1.85	7.531381461	Up	0.807452945	CCL17	PREDICTED: Bos taurus chemokine (C-C motif) ligand 17 (CCL17), mRNA	K05514|1|2e-34|147|bom:102270699|C-C motif chemokine, other	-	-	-	gi|440902629|gb|ELR53399.1|/1.35696e-34/C-C motif chemokine 17, partial [Bos mutus]
515421	864.68	783.505	346.945	-1.175235506	Down	0.808515483	MYL6B	PREDICTED: Bos taurus myosin light chain 6B (MYL6B), transcript variant X1, mRNA	K12751|1|2e-97|357|bom:102275160|myosin light chain 6	-	GO:0046872//metal ion binding;GO:0046872//metal ion binding	-	gi|115496556|ref|NP_001069181.1|/1.73161e-96/myosin light chain 6B [Bos taurus]
101905951	667	0.01	5.45	9.09011242	Up	0.917678608	LOC101905951	PREDICTED: Bos taurus COX assembly mitochondrial protein 2 homolog (LOC101905951), mRNA	K18172|1|5e-47|169|fca:101100527|COX assembly mitochondrial protein 2	-	-	-	gi|594089236|ref|XP_006068047.1|/1.21543e-60/PREDICTED: COX assembly mitochondrial protein 2 homolog isoform X3 [Bubalus bubalis]
781493	7038.69	1.295	6.275	2.276663361	Up	0.813043918	COL14A1	PREDICTED: Bos taurus collagen type XIV alpha 1 (COL14A1), transcript variant X2, misc_RNA	K08133|1|0.0|2818|bta:781493|collagen, type XIV, alpha	-	-	-	gi|982945256|ref|XP_015330047.1|/0/PREDICTED: collagen alpha-1(XIV) chain isoform X2 [Bos taurus]
617293	2865	0.66	4.51	2.772589504	Up	0.818533698	ELOVL5	Bos taurus ELOVL fatty acid elongase 5 (ELOVL5), mRNA	K10244|1|0.0|640|bta:617293|elongation of very long chain fatty acids protein 5 [EC:2.3.1.199]	GO:0031090//organelle membrane;GO:0043231//intracellular membrane-bounded organelle;GO:0031224//intrinsic component of membrane	GO:0004312//fatty acid synthase activity	GO:0019368//fatty acid elongation, unsaturated fatty acid;GO:0000038//very long-chain fatty acid metabolic process	gi|114051327|ref|NP_001040062.1|/0/elongation of very long chain fatty acids protein 5 [Bos taurus]
520598	3236.17	2.135	15.765	2.884417195	Up	0.897743372	PLIN1	PREDICTED: Bos taurus perilipin 1 (PLIN1), transcript variant X2, mRNA	K08768|1|0.0|777|bta:520598|perilipin-1	-	-	GO:0006629//lipid metabolic process;GO:0006629//lipid metabolic process;GO:0006629//lipid metabolic process	gi|139948286|ref|NP_001077168.1|/0/perilipin-1 [Bos taurus]
504819	3323.8	27.45	78.775	1.5209317	Up	0.833687513	NEXN	PREDICTED: Bos taurus nexilin (F actin binding protein) (NEXN), transcript variant X5, mRNA	K08809|1|3e-15|87.0|sko:100378688|striated muscle-specific serine/threonine protein kinase [EC:2.7.11.1];K00907|5|7e-15|85.9|cmk:103176418|myosin-light-chain kinase [EC:2.7.11.18]	-	-	-	gi|655848689|ref|XP_008263254.1|/0/PREDICTED: nexilin isoform X1 [Oryctolagus cuniculus]
515235	3786	7.88	30.865	1.969704257	Up	0.857341631	CCDC80	Bos taurus coiled-coil domain containing 80 (CCDC80), mRNA	K19408|1|3e-10|70.9|bacu:103011358|sushi repeat-containing protein SRPX2	GO:0005578//proteinaceous extracellular matrix	GO:0005488//binding	GO:0009987//cellular process	gi|149773543|ref|NP_001092452.1|/0/coiled-coil domain-containing protein 80 precursor [Bos taurus]
516210	1636	1.19	13.075	3.457777468	Up	0.914111516	CKB	Bos taurus creatine kinase, brain (CKB), mRNA	K00933|1|0.0|748|mcc:698299|creatine kinase [EC:2.7.3.2]	GO:0043231//intracellular membrane-bounded organelle	GO:0016301//kinase activity;GO:0032559//adenyl ribonucleotide binding	GO:0030320//cellular monovalent inorganic anion homeostasis;GO:0007417//central nervous system development;GO:0006796//phosphate-containing compound metabolic process	gi|440898951|gb|ELR50342.1|/0/Creatine kinase B-type, partial [Bos mutus]
280781	3319.22	11.45	37.71	1.719599552	Up	0.849473791	ELN	PREDICTED: Bos taurus elastin (ELN), transcript variant X7, mRNA	K14211|1|9e-76|211|oas:101111152|elastin	GO:0031012//extracellular matrix;GO:0031012//extracellular matrix	GO:0005488//binding;GO:0005201//extracellular matrix structural constituent;GO:0005488//binding;GO:0005201//extracellular matrix structural constituent	GO:0009653//anatomical structure morphogenesis;GO:0003013//circulatory system process;GO:0009653//anatomical structure morphogenesis;GO:0003013//circulatory system process	gi|440908466|gb|ELR58480.1|/1.69696e-75/Elastin [Bos mutus]
534739	8877.53	1.38	6.325	2.196397213	Up	0.81061526	ANKRD12	PREDICTED: Bos taurus ankyrin repeat domain 12 (ANKRD12), transcript variant X3, mRNA	K10683|1|1e-31|142|xma:102231240|BRCA1-associated RING domain protein 1	-	-	-	gi|296473733|tpg|DAA15848.1|/0/TPA: ankyrin repeat domain 12 isoform 2 [Bos taurus]
533126	5687.94	0.695	4.195	2.593585928	Up	0.808110706	TCAF1	PREDICTED: Bos taurus TRPM8 channel-associated factor 1 (TCAF1), transcript variant X3, mRNA	K15259|1|3e-31|140|cmy:102945703|poly [ADP-ribose] polymerase 7/11/12/13 [EC:2.4.2.30];K14211|3|5e-14|84.0|oas:101111152|elastin;K10838|4|1e-12|79.3|oas:101109650|xeroderma pigmentosum group C-complementing protein;K04358|5|2e-11|75.1|oas:780460|fibroblast growth factor	-	-	-	gi|965900162|ref|XP_014945290.1|/0/PREDICTED: TRPM8 channel-associated factor 1 isoform X3 [Ovis aries musimon]
537619	4643.5	3.045	15.53	2.350543696	Up	0.87226776	KTN1	PREDICTED: Bos taurus kinectin 1 (KTN1), transcript variant X8, mRNA	K17975|1|0.0|1929|phd:102330005|kinectin	GO:0043231//intracellular membrane-bounded organelle	-	-	gi|528966396|ref|XP_005211894.1|/0/PREDICTED: kinectin isoform X8 [Bos taurus]
281474	546	1.515	9.36	2.627190736	Up	0.865158875	SAA3	Bos taurus serum amyloid A 3 (SAA3), mRNA	K17310|1|6e-65|248|bta:281474|serum amyloid A protein	GO:0034358//plasma lipoprotein particle	-	GO:0002526//acute inflammatory response	gi|283467273|emb|CBI68360.1|/5.91062e-68/serum amyloid A protein [Bubalus bubalis]
100296004	5923	185.32	60.795	-1.607994006	Down	0.858859543	MYH6	PREDICTED: Bos taurus myosin, heavy chain 6, cardiac muscle, alpha (MYH6), transcript variant X1, mRNA	K17751|1|0.0|3289|bta:100296004|myosin heavy chain 6/7	GO:0031981//nuclear lumen;GO:0016460//myosin II complex;GO:0005924//cell-substrate adherens junction;GO:0043292//contractile fiber	GO:0005198//structural molecule activity;GO:0046983//protein dimerization activity;GO:0008092//cytoskeletal protein binding;GO:0042802//identical protein binding;GO:0032559//adenyl ribonucleotide binding;GO:0003774//motor activity;GO:0042623//ATPase activity, coupled;GO:0019900//kinase binding	GO:0008016//regulation of heart contraction;GO:0048747//muscle fiber development;GO:0033121;GO:0006936//muscle contraction;GO:0043009//chordate embryonic development;GO:0009207;GO:0055008//cardiac muscle tissue morphogenesis;GO:0010927;GO:0031032//actomyosin structure organization	gi|741939627|ref|XP_010807339.1|/0/PREDICTED: myosin-6 isoform X1 [Bos taurus]
281040	2457.27	28.985	68.39	1.238478904	Up	0.804847197	CAV1	PREDICTED: Bos taurus caveolin 1 (CAV1), transcript variant X2, mRNA	K06278|1|9e-95|350|oas:445468|caveolin 1	GO:0032991//macromolecular complex;GO:0012505//endomembrane system;GO:0042995//cell projection;GO:0001669//acrosomal vesicle;GO:0016021//integral component of membrane;GO:0005924//cell-substrate adherens junction;GO:0032991//macromolecular complex;GO:0012505//endomembrane system;GO:0043231//intracellular membrane-bounded organelle;GO:0044459;GO:0016021//integral component of membrane;GO:0044444//…	GO:0000149//SNARE binding;GO:0008047//enzyme activator activity;GO:0019899//enzyme binding;GO:0008047//enzyme activator activity;GO:0019899//enzyme binding;GO:0008047//enzyme activator activity;GO:0019899//enzyme binding	GO:0033483;GO:0045185//maintenance of protein location;GO:0001935//endothelial cell proliferation;GO:0030177//positive regulation of Wnt signaling pathway;GO:0006639//acylglycerol metabolic process;GO:0042506//tyrosine phosphorylation of Stat5 protein;GO:0019229//regulation of vasoconstriction;GO:0043405//regulation of MAP kinase activity;GO:0048732//gland development;GO:0014706//striated muscle …	gi|73586677|gb|AAI03051.1|/7.37094e-94/CAV1 protein [Bos taurus]
510833	5448	32.37	109.66	1.760308108	Up	0.864172232	COL3A1	Bos taurus collagen type III alpha 1 (COL3A1), mRNA	K19720|1|2e-141|506|bom:102279325|collagen, type III, alpha	-	-	GO:0009987//cellular process;GO:0050896//response to stimulus	gi|594101359|ref|XP_006073767.1|/1.95724e-140/PREDICTED: LOW QUALITY PROTEIN: collagen alpha-1(III) chain-like [Bubalus bubalis]
100313409	80	6.455	0.01	-9.334273285	Down	0.928734062	-	Bos taurus microRNA 2315 (MIR2315), microRNA	-	-	-	-	-
282689	1381	28.68	97.3	1.762394781	Up	0.86318559	ANXA2	Bos taurus annexin A2 (ANXA2), mRNA	K17092|1|0.0|669|oas:100048993|annexin A2	GO:0032991//macromolecular complex;GO:0005768//endosome;GO:0005578//proteinaceous extracellular matrix;GO:0048770;GO:0005886//plasma membrane	GO:0046872//metal ion binding;GO:0035091//phosphatidylinositol binding;GO:0005515//protein binding;GO:0055102//lipase inhibitor activity	GO:0006906//vesicle fusion;GO:0048646//anatomical structure formation involved in morphogenesis;GO:0046903//secretion;GO:0030195//negative regulation of blood coagulation;GO:0030198//extracellular matrix organization	gi|965943696|ref|XP_014952164.1|/0/PREDICTED: annexin A2 isoform X1 [Ovis aries]
100337093	461	1.79	0.01	-7.483815777	Down	0.802924509	LOC100337093	PREDICTED: Bos taurus uncharacterized LOC100337093 (LOC100337093), transcript variant X2, ncRNA	K09229|1|1e-74|280|bta:107131241|KRAB and SCAN domains-containing zinc finger protein	GO:0043231//intracellular membrane-bounded organelle;GO:0043231//intracellular membrane-bounded organelle	GO:0046914//transition metal ion binding;GO:0001071//nucleic acid binding transcription factor activity;GO:0046914//transition metal ion binding;GO:0001071//nucleic acid binding transcription factor activity	GO:0006351//transcription, DNA-templated;GO:0006351//transcription, DNA-templated	gi|296471227|tpg|DAA13342.1|/1.64072e-63/TPA: zinc finger protein 75-like [Bos taurus]
530930	5235.14	6.805	20.85	1.615380317	Up	0.82893139	RHOBTB3	PREDICTED: Bos taurus Rho-related BTB domain containing 3 (RHOBTB3), transcript variant X2, mRNA	K07869|1|0.0|1217|bta:530930|Rho-related BTB domain-containing protein 3	-	-	-	gi|982932710|ref|XP_015327853.1|/0/PREDICTED: rho-related BTB domain-containing protein 3 isoform X2 [Bos taurus]
511203	5446.2	4.515	13.975	1.63005039	Up	0.815042502	ANK3	PREDICTED: Bos taurus ankyrin 3, node of Ranvier (ankyrin G) (ANK3), transcript variant X17, mRNA	K10380|1|0.0|2108|bta:511203|ankyrin	GO:0043005//neuron projection;GO:0044459;GO:0044444//cytoplasmic part	GO:0005515//protein binding	GO:0043062//extracellular structure organization;GO:0006915//apoptotic process;GO:0006935//chemotaxis;GO:0023052//signaling;GO:0051234//establishment of localization;GO:0023052//signaling	gi|982970016|ref|XP_015316447.1|/0/PREDICTED: ankyrin-3 isoform X3 [Bos taurus]
786490	2732	4.15	16.87	2.023276732	Up	0.854938272	EMP1	PREDICTED: Bos taurus epithelial membrane protein 1 (EMP1), transcript variant X3, mRNA	K19289|1|3e-22|110|cmk:103175419|peripheral myelin protein 22	GO:0031224//intrinsic component of membrane;GO:0031224//intrinsic component of membrane;GO:0031224//intrinsic component of membrane	-	GO:0040007//growth;GO:0040007//growth;GO:0040007//growth	gi|431908359|gb|ELK11956.1|/3.51018e-76/hypothetical protein PAL_GLEAN10015630 [Pteropus alecto]
107131209	1294	4.405	16.13	1.872532514	Up	0.835078931	LOC107131209	PREDICTED: Bos taurus complement C4-like (LOC107131209), mRNA	K03989|1|0.0|664|bta:617696|complement component 4	GO:0044421	GO:0061135	GO:0010466//negative regulation of peptidase activity	gi|529003683|ref|XP_005223750.1|/0/PREDICTED: complement C4-like [Bos taurus]
535277	2306.84	8.22	32.225	1.97097006	Up	0.858151184	TPM4	PREDICTED: Bos taurus tropomyosin 4 (TPM4), transcript variant X3, mRNA	K10375|1|2e-68|262|ggo:101129425|tropomyosin 4	GO:0005865//striated muscle thin filament;GO:0032432//actin filament bundle;GO:0005884//actin filament;GO:0005865//striated muscle thin filament	GO:0046872//metal ion binding;GO:0005198//structural molecule activity;GO:0046872//metal ion binding;GO:0005198//structural molecule activity	GO:0006936//muscle contraction;GO:0006950//response to stress;GO:0009987//cellular process;GO:0006936//muscle contraction;GO:0006950//response to stress;GO:0009987//cellular process	gi|528954497|ref|XP_005208567.1|/1.34541e-95/PREDICTED: tropomyosin alpha-4 chain isoform X2 [Bos taurus]
104976804	3197	83.355	207.65	1.316813226	Up	0.823188626	LOC104976804	PREDICTED: Bos taurus uncharacterized LOC104976804 (LOC104976804), ncRNA	-	-	-	-	gi|119594793|gb|EAW74387.1|/6.39657e-16/hCG2018832, partial [Homo sapiens]
506971	2999.15	0.555	4.1	2.885064233	Up	0.818811981	RASGEF1B	PREDICTED: Bos taurus RasGEF domain family member 1B (RASGEF1B), transcript variant X1, mRNA	K17636|1|2e-22|110|xma:102232099|ral guanine nucleotide dissociation stimulator-like 2;K08018|4|2e-20|104|ngi:103751016|Rap guanine nucleotide exchange factor 2	GO:0044464	-	GO:0009966//regulation of signal transduction	gi|594089648|ref|XP_006068240.1|/0/PREDICTED: ras-GEF domain-containing family member 1B isoform X3 [Bubalus bubalis]
100337325	648	4.015	13.815	1.782763669	Up	0.823871686	LOC100337325	PREDICTED: Bos taurus pigment epithelium-derived factor (LOC100337325), transcript variant X1, mRNA	K19614|1|7e-107|388|bta:281386|pigment epithelium-derived factor	GO:0048770;GO:0044421	GO:0004866//endopeptidase inhibitor activity	GO:0001525//angiogenesis;GO:0031348//negative regulation of defense response;GO:0007613//memory;GO:0033189//response to vitamin A;GO:0010720//positive regulation of cell development;GO:0048513//animal organ development;GO:0050680//negative regulation of epithelial cell proliferation;GO:0031960//response to corticosteroid;GO:0006508//proteolysis;GO:0010466//negative regulation of peptidase activity	gi|741962549|ref|XP_010814184.1|/6.52166e-117/PREDICTED: pigment epithelium-derived factor isoform X1 [Bos taurus]
505129	3900	7.785	21.235	1.447675164	Up	0.802620927	MATR3	Bos taurus matrin 3 (MATR3), mRNA	K13213|1|0.0|1433|bta:505129|matrin 3	GO:0044464	GO:0046914//transition metal ion binding	-	gi|156523084|ref|NP_001095956.1|/0/matrin-3 [Bos taurus]
783376	847	5.335	0.01	-9.059344461	Down	0.916287189	LOC783376	PREDICTED: Bos taurus 60S ribosomal protein L7 pseudogene (LOC783376), misc_RNA	K02937|1|1e-118|235|nle:100593115|large subunit ribosomal protein L7e	GO:0015934//large ribosomal subunit	GO:0003723//RNA binding;GO:0042802//identical protein binding;GO:0005198//structural molecule activity	GO:0006412//translation;GO:0019080;GO:0031016//pancreas development;GO:0042254//ribosome biogenesis	gi|731464857|ref|XP_003408394.2|/6.50876e-118/PREDICTED: 60S ribosomal protein L7 [Loxodonta africana]
282466	604	18.625	72.45	1.959745264	Up	0.869459624	S100A10	Bos taurus S100 calcium binding protein A10 (S100A10), mRNA	K17274|1|5e-58|225|hgl:101715113|calpactin-1 light chain	-	GO:0046872//metal ion binding;GO:0005515//protein binding	GO:0023052//signaling	gi|512981373|ref|XP_004852692.1|/3.6777e-57/PREDICTED: protein S100-A10-like [Heterocephalus glaber]
507155	2113.15	2.715	9.94	1.872293654	Up	0.813246306	NOP58	PREDICTED: Bos taurus NOP58 ribonucleoprotein (NOP58), transcript variant X5, mRNA	K14565|1|0.0|713|oas:101110999|nucleolar protein 58	GO:0016604//nuclear body;GO:0030529//intracellular ribonucleoprotein complex;GO:0016604//nuclear body;GO:0005732//small nucleolar ribonucleoprotein complex;GO:0016604//nuclear body;GO:0030529//intracellular ribonucleoprotein complex;GO:0016604//nuclear body;GO:0030529//intracellular ribonucleoprotein complex;GO:0016604//nuclear body;GO:0030529//intracellular ribonucleoprotein complex;GO:0016604//…	GO:0003723//RNA binding;GO:0003723//RNA binding;GO:0003723//RNA binding;GO:0003723//RNA binding;GO:0003723//RNA binding;GO:0003723//RNA binding	GO:0006606//protein import into nucleus;GO:0040007//growth;GO:0042254//ribosome biogenesis	gi|296490417|tpg|DAA32530.1|/0/TPA: NOP58 ribonucleoprotein homolog isoform 2 [Bos taurus]
282094	2149	15.765	41.665	1.40211081	Up	0.813904068	TIMP3	Bos taurus TIMP metallopeptidase inhibitor 3 (TIMP3), mRNA	K16866|1|1e-116|423|bta:282094|metalloproteinase inhibitor 3	GO:0005578//proteinaceous extracellular matrix;GO:0044424	GO:0043169//cation binding;GO:0004866//endopeptidase inhibitor activity	GO:0009888//tissue development;GO:0001101//response to acid chemical;GO:0048545//response to steroid hormone;GO:0050953//sensory perception of light stimulus;GO:0007399//nervous system development;GO:0031330;GO:0009605//response to external stimulus	gi|88319929|ref|NP_776898.2|/9.88194e-116/metalloproteinase inhibitor 3 precursor [Bos taurus]
281444	1007.43	4.685	30.77	2.715403491	Up	0.9058136	RBP4	PREDICTED: Bos taurus retinol binding protein 4 (RBP4), transcript variant X1, mRNA	K18271|1|2e-108|394|bta:281444|retinol-binding protein 4	GO:0044421;GO:0044421	GO:0005501//retinoid binding;GO:0051183//vitamin transporter activity;GO:0005501//retinoid binding;GO:0051183//vitamin transporter activity	GO:0001501//skeletal system development;GO:0007423//sensory organ development;GO:0001523//retinoid metabolic process;GO:0048136//male germ-line cyst formation;GO:0060343;GO:0033500//carbohydrate homeostasis;GO:0014706//striated muscle tissue development;GO:0033189//response to vitamin A;GO:0008406//gonad development;GO:0050796//regulation of insulin secretion;GO:0009584//detection of visible ligh…	gi|164420709|ref|NP_001035565.2|/1.38196e-107/retinol-binding protein 4 precursor [Bos taurus]
538508	2955.69	5.985	20.915	1.805114846	Up	0.840366323	CCPG1	PREDICTED: Bos taurus cell cycle progression 1 (CCPG1), transcript variant X6, mRNA	-	-	-	-	gi|296483190|tpg|DAA25305.1|/0/TPA: cell cycle progression 1 [Bos taurus]
524990	2048	2.045	7.93	1.955220023	Up	0.804493018	PLVAP	Bos taurus plasmalemma vesicle associated protein (PLVAP), mRNA	K17309|1|0.0|695|bom:102264933|plasmalemma vesicle-associated protein	GO:0044424	-	-	gi|78369388|ref|NP_001030430.1|/0/plasmalemma vesicle-associated protein [Bos taurus]
281152	8240.39	3.7	22.145	2.581383821	Up	0.896832625	FASN	PREDICTED: Bos taurus fatty acid synthase (FASN), transcript variant X1, mRNA	K00665|1|0.0|4628|bom:102278267|fatty acid synthase, animal type [EC:2.3.1.85]	GO:0048770;GO:0048770	GO:0019842//vitamin binding;GO:0016297//acyl-[acyl-carrier-protein] hydrolase activity;GO:0022892//substrate-specific transporter activity;GO:0046914//transition metal ion binding;GO:0019842//vitamin binding;GO:0016297//acyl-[acyl-carrier-protein] hydrolase activity;GO:0022892//substrate-specific transporter activity;GO:0046914//transition metal ion binding	GO:0006631//fatty acid metabolic process;GO:0006631//fatty acid metabolic process	gi|60592790|ref|NP_001012687.1|/0/fatty acid synthase [Bos taurus]
286823	1619	5.84	19.36	1.729038678	Up	0.833636916	CLIC4	Bos taurus chloride intracellular channel 4 (CLIC4), mRNA	K05024|1|4e-147|523|tup:102501598|chloride intracellular channel protein 4	GO:0012506//vesicle membrane;GO:0005815//microtubule organizing center;GO:0034399//nuclear periphery;GO:0034702//ion channel complex;GO:0042995//cell projection;GO:0030054//cell junction	GO:0005254//chloride channel activity;GO:0005515//protein binding	GO:0033043//regulation of organelle organization;GO:0015698//inorganic anion transport;GO:0051592//response to calcium ion;GO:0009913//epidermal cell differentiation;GO:0061245//establishment or maintenance of bipolar cell polarity;GO:0034220//ion transmembrane transport;GO:0016477//cell migration;GO:0043269//regulation of ion transport	gi|635110599|ref|XP_007978188.1|/1.51866e-163/PREDICTED: chloride intracellular channel protein 4 [Chlorocebus sabaeus]
540664	6207	0.815	4.58	2.490475634	Up	0.804240032	TNC	PREDICTED: Bos taurus tenascin C (TNC), transcript variant X12, mRNA	K06252|1|0.0|2326|bta:540664|tenascin	GO:0005578//proteinaceous extracellular matrix;GO:0005578//proteinaceous extracellular matrix;GO:0005578//proteinaceous extracellular matrix	GO:0005515//protein binding;GO:0005515//protein binding;GO:0005515//protein binding;GO:0005515//protein binding	GO:0023052//signaling;GO:0048741//skeletal muscle fiber development;GO:0023052//signaling;GO:0010467//gene expression;GO:0002009//morphogenesis of an epithelium;GO:0008283//cell proliferation;GO:0006950//response to stress;GO:0048741//skeletal muscle fiber development;GO:0023052//signaling;GO:0010467//gene expression;GO:0002009//morphogenesis of an epithelium;GO:0008283//cell proliferation;GO:000…	gi|528959926|ref|XP_005210608.1|/0/PREDICTED: tenascin isoform X9 [Bos taurus]
504963	1690	13.025	34.77	1.416559695	Up	0.813296903	DPT	Bos taurus dermatopontin (DPT), mRNA	K02599|1|4e-11|72.4|bfo:BRAFLDRAFT_119094|Notch;K04365|2|7e-07|58.2|xtr:779570|B-Raf proto-oncogene serine/threonine-protein kinase [EC:2.7.11.1]	GO:0031012//extracellular matrix	-	GO:0030198//extracellular matrix organization;GO:0008283//cell proliferation	gi|114052480|ref|NP_001039368.1|/3.30816e-100/dermatopontin precursor [Bos taurus]
100848714	628	0.6	5.89	3.295233228	Up	0.864298725	LOC100848714	PREDICTED: Bos taurus uncharacterized LOC100848714 (LOC100848714), ncRNA	-	-	-	-	gi|752438856|ref|XP_002930139.2|/7.88552e-08/PREDICTED: thymosin beta-15A isoform X1 [Ailuropoda melanoleuca]
614007	1662	1.875	7.775	2.05195208	Up	0.818989071	SH3BGRL	Bos taurus SH3 domain binding glutamate-rich protein like (SH3BGRL), mRNA	K03877|1|8e-35|150|tgu:100227439|beta-1,3-galactosyltransferase 5 [EC:2.4.1.-];K13912|2|6e-09|65.1|xma:102221819|deleted in malignant brain tumors 1 protein	GO:0043231//intracellular membrane-bounded organelle	GO:0030674//protein binding, bridging;GO:0019904//protein domain specific binding	-	gi|884917954|ref|XP_013009176.1|/9.53388e-54/PREDICTED: LOW QUALITY PROTEIN: SH3 domain-binding glutamic acid-rich-like protein [Cavia porcellus]
507426	3692	1.02	5.67	2.474779583	Up	0.820759968	PARP3	PREDICTED: Bos taurus poly(ADP-ribose) polymerase family member 3 (PARP3), mRNA	K10798|1|0.0|1083|bta:507426|poly [ADP-ribose] polymerase [EC:2.4.2.30]	-	-	-	gi|741899422|ref|XP_010823434.1|/0/PREDICTED: LOW QUALITY PROTEIN: poly [ADP-ribose] polymerase 3 [Bos taurus]
282343	488	15.765	70.145	2.153615101	Up	0.886510828	S100A4	Bos taurus S100 calcium binding protein A4 (S100A4), mRNA	K17274|1|1e-10|67.8|cjo:107324576|calpactin-1 light chain	GO:0043231//intracellular membrane-bounded organelle;GO:0042995//cell projection;GO:0044444//cytoplasmic part	GO:0046872//metal ion binding;GO:0005102//receptor binding	GO:0007249//I-kappaB kinase/NF-kappaB signaling;GO:0000904//cell morphogenesis involved in differentiation	gi|27807075|ref|NP_777020.1|/4.03045e-52/protein S100-A4 [Bos taurus]
530736	902.59	2.045	12.71	2.635791282	Up	0.879553734	PCBD1	PREDICTED: Bos taurus pterin-4 alpha-carbinolamine dehydratase/dimerization cofactor of hepatocyte nuclear factor 1 alpha (PCBD1), transcript variant X1, mRNA	K01724|1|2e-69|265|phd:102319486|4a-hydroxytetrahydrobiopterin dehydratase [EC:4.2.1.96]	GO:0043231//intracellular membrane-bounded organelle;GO:0043231//intracellular membrane-bounded organelle	GO:0003712//transcription cofactor activity;GO:0005515//protein binding;GO:0016836//hydro-lyase activity;GO:0016714//oxidoreductase activity, acting on paired donors, with incorporation or reduction of molecular oxygen, reduced pteridine as one donor, and incorporation of one atom of oxygen;GO:0003712//transcription cofactor activity;GO:0005515//protein binding;GO:0016836//hydro-lyase activity;GO…	GO:0043393//regulation of protein binding;GO:0009108//coenzyme biosynthetic process;GO:0051260//protein homooligomerization;GO:0043393//regulation of protein binding;GO:0009108//coenzyme biosynthetic process;GO:0051260//protein homooligomerization	gi|73587149|gb|AAI03435.1|/2.88273e-76/PCBD1 protein [Bos taurus]
282459	1691	2.34	9.355	1.999229124	Up	0.828273629	PPP1R1B	Bos taurus protein phosphatase 1 regulatory inhibitor subunit 1B (PPP1R1B), mRNA	K15494|1|3e-81|305|bta:282459|protein phosphatase 1 regulatory subunit 1B	GO:0044424	-	GO:0065007//biological regulation;GO:0050896//response to stimulus	gi|27807175|ref|NP_777072.1|/2.91156e-80/protein phosphatase 1 regulatory subunit 1B [Bos taurus]
504773	855	2.215	8.865	2.000813932	Up	0.825364299	LOC504773	Bos taurus regakine 1 (LOC504773), mRNA	K16596|1|3e-13|78.2|cfa:448792|C-C motif chemokine 8;K12964|2|6e-13|77.0|pss:102443642|C-C motif chemokine 4;K16597|3|7e-13|76.6|nle:100600899|C-C motif chemokine 11;K12499|4|1e-12|76.3|cjo:107322624|C-C motif chemokine 5;K05408|5|1e-12|76.3|myd:107181935|C-C motif chemokine 3	GO:0044421	GO:0005539//glycosaminoglycan binding;GO:0005125//cytokine activity	GO:0006952//defense response;GO:0002376//immune system process;GO:0042221//response to chemical	gi|77735391|ref|NP_001029392.1|/1.834e-37/regakine-1 precursor [Bos taurus]
281210	1585	17.65	48.385	1.454891678	Up	0.821873103	GPX3	Bos taurus glutathione peroxidase 3 (GPX3), mRNA	K00432|1|4e-122|441|bom:102278717|glutathione peroxidase [EC:1.11.1.9]	GO:0044421	GO:0004601//peroxidase activity;GO:0005488//binding	GO:0051260//protein homooligomerization;GO:0008152//metabolic process;GO:0006950//response to stress	gi|449500|prf||1919301A/3.11364e-121/selernium-dependent glutathione peroxidase
107132474	1038	2.8	0.01	-8.129283017	Down	0.857038049	LOC107132474	PREDICTED: Bos taurus tubulin alpha-1C chain-like (LOC107132474), mRNA	K07374|1|9e-168|591|bta:100141266|tubulin alpha	GO:0032991//macromolecular complex;GO:0015630//microtubule cytoskeleton	GO:0017111//nucleoside-triphosphatase activity;GO:0032561//guanyl ribonucleotide binding	GO:0043623//cellular protein complex assembly;GO:0009207;GO:0007017//microtubule-based process	gi|359065316|ref|XP_003586100.1|/7.70298e-167/PREDICTED: tubulin alpha-1C chain-like [Bos taurus]
618480	3347.62	0.64	5.54	3.113742166	Up	0.852509613	GFRA4	PREDICTED: Bos taurus GDNF family receptor alpha 4 (GFRA4), transcript variant X6, mRNA	K19895|1|9e-60|234|cjo:107314123|GDNF family receptor alpha 1	-	-	-	gi|741948379|ref|XP_010809869.1|/5.90106e-179/PREDICTED: GDNF family receptor alpha-4 isoform X6 [Bos taurus]
538590	6326	3.04	9.835	1.693853729	Up	0.801861971	COL5A2	PREDICTED: Bos taurus collagen type V alpha 2 (COL5A2), transcript variant X1, mRNA	K19721|1|0.0|1483|bta:538590|collagen, type V/XI/XXIV/XXVII, alpha	-	-	-	gi|741915999|ref|XP_010800138.1|/0/PREDICTED: collagen alpha-2(V) chain isoform X1 [Bos taurus]
104975670	341	0.01	1.855	7.535275377	Up	0.807452945	LOC104975670	PREDICTED: Bos taurus uncharacterized LOC104975670 (LOC104975670), ncRNA	K12011|1|9e-14|77.4|bom:102267211|tripartite motif-containing protein 31 [EC:2.3.2.27]	-	-	-	gi|296474320|tpg|DAA16435.1|/8.35891e-13/TPA: tripartite motif-containing protein 31-like [Bos taurus]
513776	1824	20.21	50.03	1.307724131	Up	0.807756527	FBXO32	Bos taurus F-box protein 32 (FBXO32), mRNA	K10305|1|0.0|732|bom:102273878|F-box protein 25/32	-	-	-	gi|114051558|ref|NP_001039620.1|/0/F-box only protein 32 [Bos taurus]
505941	5776	2.17	8.47	1.964666927	Up	0.808894961	RRBP1	PREDICTED: Bos taurus ribosome binding protein 1 (RRBP1), transcript variant X1, mRNA	K14000|1|0.0|2558|bta:505941|ribosome-binding protein 1	GO:0031227//intrinsic component of endoplasmic reticulum membrane	-	GO:0006810//transport;GO:0023052//signaling	gi|982942554|ref|XP_015329522.1|/0/PREDICTED: ribosome-binding protein 1 isoform X1 [Bos taurus]
513463	1242.51	72.18	250.18	1.793295413	Up	0.869080146	TAGLN	PREDICTED: Bos taurus transgelin (TAGLN), transcript variant X1, mRNA	K20526|1|6e-123|407|oas:101118555|transgelin	GO:0044424;GO:0044424	GO:0008092//cytoskeletal protein binding;GO:0008092//cytoskeletal protein binding	GO:0048513//animal organ development;GO:0048513//animal organ development	gi|426244582|ref|XP_004016100.1|/4.96909e-122/PREDICTED: transgelin isoform X1 [Ovis aries]
511671	1000	3.945	12.215	1.630556658	Up	0.808667274	CXCL16	Bos taurus chemokine (C-X-C motif) ligand 16 (CXCL16), mRNA	K10035|1|3e-141|503|bta:511671|C-X-C motif chemokine 16	GO:0044421;GO:0031224//intrinsic component of membrane	GO:0005102//receptor binding	GO:0016477//cell migration;GO:0016049//cell growth;GO:0034097//response to cytokine	gi|114052945|ref|NP_001039560.1|/2.59575e-140/C-X-C motif chemokine 16 precursor [Bos taurus]
280785	2115.63	0.455	3.72	3.031364171	Up	0.817319369	KERA	PREDICTED: Bos taurus keratocan (KERA), transcript variant X2, mRNA	K08123|1|0.0|691|ecb:100063705|keratocan	GO:0031012//extracellular matrix;GO:0031012//extracellular matrix;GO:0031012//extracellular matrix	-	-	gi|958697300|ref|XP_014696751.1|/0/PREDICTED: keratocan isoform X1 [Equus asinus]
100301114	3265.66	1.64	6.835	2.059245523	Up	0.810767051	PRPF40A	PREDICTED: Bos taurus pre-mRNA processing factor 40 homolog A (PRPF40A), transcript variant X8, mRNA	K12821|1|0.0|1088|oas:101116380|pre-mRNA-processing factor 40	-	-	-	gi|741911980|ref|XP_010804575.1|/0/PREDICTED: pre-mRNA-processing factor 40 homolog A isoform X6 [Bos taurus]
281301	3135	5.91	18.015	1.607968616	Up	0.82379579	MCAM	Bos taurus melanoma cell adhesion molecule (MCAM), mRNA	K06534|1|0.0|870|bta:281301|melanoma cell adhesion molecule	GO:0031224//intrinsic component of membrane	-	-	gi|158519851|ref|NP_001103532.1|/0/cell surface glycoprotein MUC18 precursor [Bos taurus]
515676	1628	4.34	16.135	1.89442663	Up	0.835635499	LOC515676	PREDICTED: Bos taurus keratin-associated protein 10-6 (LOC515676), transcript variant X3, misc_RNA	K06252|1|1e-19|100|bfo:BRAFLDRAFT_246513|tenascin;K02599|5|3e-17|92.4|sko:100375670|Notch	-	GO:0004857//enzyme inhibitor activity;GO:0004857//enzyme inhibitor activity;GO:0004857//enzyme inhibitor activity;GO:0004857//enzyme inhibitor activity;GO:0004857//enzyme inhibitor activity	-	gi|982956142|ref|XP_010814086.2|/0/PREDICTED: low-density lipoprotein receptor-related protein 2 isoform X2 [Bos taurus]
518540	2325	3.165	11.315	1.83795918	Up	0.81747116	MEOX2	Bos taurus mesenchyme homeobox 2 (MEOX2), mRNA	K09322|1|9e-121|437|lve:103084162|homeobox protein MOX	GO:0044424	GO:0003677//DNA binding	GO:0048646//anatomical structure formation involved in morphogenesis;GO:0003013//circulatory system process;GO:0006351//transcription, DNA-templated;GO:0007275//multicellular organism development	gi|795154920|ref|XP_011839342.1|/5.40394e-123/PREDICTED: homeobox protein MOX-2 isoform X1 [Mandrillus leucophaeus]
539449	2757	2.325	8.26	1.828911065	Up	0.800141672	PLK2	Bos taurus polo like kinase 2 (PLK2), mRNA	K08861|1|0.0|1246|bta:539449|polo-like kinase 2 [EC:2.7.11.21]	-	GO:0060089;GO:0004672//protein kinase activity;GO:0032559//adenyl ribonucleotide binding	GO:0007249//I-kappaB kinase/NF-kappaB signaling;GO:0006464//cellular protein modification process;GO:0007049//cell cycle	gi|594082640|ref|XP_006064914.1|/0/PREDICTED: LOW QUALITY PROTEIN: serine/threonine-protein kinase PLK2 [Bubalus bubalis]
504954	3610.93	6.725	20.72	1.62341783	Up	0.828729002	FILIP1L	PREDICTED: Bos taurus filamin A interacting protein 1-like (FILIP1L), transcript variant X2, mRNA	K20283|1|1e-24|118|mde:101892550|golgin subfamily A member 4	-	-	-	gi|296491542|tpg|DAA33585.1|/0/TPA: filamin A interacting protein 1-like isoform 1 [Bos taurus]
280955	1876	67.68	244.125	1.850818571	Up	0.871609998	VIM	Bos taurus vimentin (VIM), mRNA	K07606|1|0.0|771|bom:102283001|vimentin	GO:0016020//membrane;GO:0044444//cytoplasmic part;GO:0043234//protein complex	GO:0005198//structural molecule activity;GO:0005515//protein binding	GO:0009987//cellular process	gi|742202663|ref|XP_010858277.1|/0/PREDICTED: vimentin [Bison bison bison]
540313	4356.67	3.945	11.89	1.59165151	Up	0.804948391	ETS1	PREDICTED: Bos taurus v-ets avian erythroblastosis virus E26 oncogene homolog 1 (ETS1), transcript variant X3, mRNA	K02678|1|0.0|933|lve:103079793|C-ets	GO:0043231//intracellular membrane-bounded organelle;GO:0043231//intracellular membrane-bounded organelle;GO:0043234//protein complex;GO:0043231//intracellular membrane-bounded organelle;GO:0043231//intracellular membrane-bounded organelle	GO:0005515//protein binding;GO:0001071//nucleic acid binding transcription factor activity;GO:0003677//DNA binding;GO:0005515//protein binding;GO:0001071//nucleic acid binding transcription factor activity;GO:0003677//DNA binding;GO:0003677//DNA binding;GO:0001071//nucleic acid binding transcription factor activity;GO:0003677//DNA binding;GO:0001071//nucleic acid binding transcription factor acti…	GO:0006928//movement of cell or subcellular component;GO:0008283//cell proliferation;GO:0045639//positive regulation of myeloid cell differentiation;GO:0051726//regulation of cell cycle;GO:0012502//induction of programmed cell death;GO:0030575//nuclear body organization;GO:0021536//diencephalon development;GO:0009605//response to external stimulus;GO:0022617//extracellular matrix disassembly;GO:0…	gi|982971578|ref|XP_015316699.1|/0/PREDICTED: protein C-ets-1 isoform X2 [Bos taurus]
505884	2315.54	9.965	37.4	1.90809656	Up	0.858631856	KLF6	PREDICTED: Bos taurus Kruppel-like factor 6 (KLF6), transcript variant X1, misc_RNA	K09207|1|1e-150|536|bom:102269932|krueppel-like factor 6/7	GO:0043231//intracellular membrane-bounded organelle	GO:0046914//transition metal ion binding;GO:0001071//nucleic acid binding transcription factor activity;GO:0043566//structure-specific DNA binding	GO:0006357//regulation of transcription from RNA polymerase II promoter;GO:0009611//response to wounding;GO:0007166//cell surface receptor signaling pathway	gi|164448598|ref|NP_001030348.2|/9.18898e-150/Krueppel-like factor 6 [Bos taurus]
407173	1431	122.205	420.94	1.784311295	Up	0.869510221	JSP.1	Bos taurus MHC Class I JSP.1 (JSP.1), mRNA	K06751|1|0.0|681|bta:407173|major histocompatibility complex, class I	GO:0042611	-	GO:0048002//antigen processing and presentation of peptide antigen	gi|94966803|ref|NP_001035588.1|/0/MHC Class I JSP.1 precursor [Bos taurus]
281168	2656	6.72	23.405	1.800283627	Up	0.842794981	FMOD	Bos taurus fibromodulin (FMOD), mRNA	K08121|1|0.0|709|bta:281168|fibromodulin	GO:0044464;GO:0031012//extracellular matrix	-	GO:0009611//response to wounding;GO:0009887//organ morphogenesis	gi|27806623|ref|NP_776483.1|/0/fibromodulin precursor [Bos taurus]
104976020	2605	2.215	9.78	2.142527766	Up	0.835509006	LOC104976020	PREDICTED: Bos taurus uncharacterized LOC104976020 (LOC104976020), ncRNA	K00485|1|1e-18|97.8|bom:102264945|dimethylaniline monooxygenase (N-oxide forming) [EC:1.14.13.8]	-	-	-	gi|296485594|tpg|DAA27709.1|/1.61539e-38/TPA: pol protein-like [Bos taurus]
280847	1843.06	5.705	24.76	2.117712523	Up	0.869282534	LUM	PREDICTED: Bos taurus lumican (LUM), transcript variant X1, mRNA	K08122|1|0.0|654|bta:280847|lumican	GO:0005581//collagen trimer;GO:0005581//collagen trimer	GO:0005515//protein binding;GO:0005515//protein binding	-	gi|27806853|ref|NP_776359.1|/0/lumican precursor [Bos taurus]
101904186	780	55.305	242.55	2.132800357	Up	0.892886055	LOC101904186	PREDICTED: Bos taurus triadin-like (LOC101904186), mRNA	-	-	-	-	gi|982934827|ref|XP_015328270.1|/1.93212e-72/PREDICTED: triadin-like [Bos taurus]
538437	2402.99	1.605	7.605	2.244374951	Up	0.825035418	GEM	PREDICTED: Bos taurus GTP binding protein overexpressed in skeletal muscle (GEM), transcript variant X2, mRNA	K07846|1|6e-160|567|bta:538437|GTP binding protein overexpressed in skeletal muscle	GO:0044459;GO:0044459;GO:0044459;GO:0044459	GO:0046872//metal ion binding;GO:0032561//guanyl ribonucleotide binding;GO:0017111//nucleoside-triphosphatase activity;GO:0046872//metal ion binding;GO:0032561//guanyl ribonucleotide binding;GO:0017111//nucleoside-triphosphatase activity;GO:0046872//metal ion binding;GO:0032561//guanyl ribonucleotide binding;GO:0017111//nucleoside-triphosphatase activity;GO:0046872//metal ion binding;GO:0032561//…	GO:0035556//intracellular signal transduction;GO:0035556//intracellular signal transduction;GO:0035556//intracellular signal transduction;GO:0035556//intracellular signal transduction	gi|443906728|ref|NP_001077201.2|/5.43468e-138/GTP-binding protein GEM isoform 1 [Bos taurus]
534027	3072.97	5.92	20.525	1.793713141	Up	0.838266545	SPG20	PREDICTED: Bos taurus spastic paraplegia 20 (Troyer syndrome) (SPG20), transcript variant X2, mRNA	K19366|1|0.0|1203|bta:534027|spartin	GO:0044424;GO:0044424;GO:0044424;GO:0044424;GO:0044424	GO:0019899//enzyme binding;GO:0019899//enzyme binding;GO:0019899//enzyme binding;GO:0019899//enzyme binding;GO:0019899//enzyme binding	-	gi|528970975|ref|XP_005213699.1|/0/PREDICTED: spartin isoform X2 [Bos taurus]
506281	1704	1.565	7.465	2.253979603	Up	0.824251164	IDO1	Bos taurus indoleamine 2,3-dioxygenase 1 (IDO1), mRNA	K00463|1|0.0|803|bta:506281|indoleamine 2,3-dioxygenase [EC:1.13.11.52]	GO:0044424	GO:0016702//oxidoreductase activity, acting on single donors with incorporation of molecular oxygen, incorporation of two atoms of oxygen;GO:0005506//iron ion binding	GO:0018130;GO:0001818//negative regulation of cytokine production;GO:0042130//negative regulation of T cell proliferation;GO:0002517//T cell tolerance induction;GO:0001819//positive regulation of cytokine production;GO:0002544//chronic inflammatory response;GO:0006569//tryptophan catabolic process;GO:0070229//negative regulation of lymphocyte apoptotic process;GO:0002237//response to molecule of …	gi|742151870|ref|XP_010844654.1|/0/PREDICTED: indoleamine 2,3-dioxygenase 1 [Bison bison bison]
518004	1767	2.225	10.68	2.263034406	Up	0.843958713	SFRP4	Bos taurus secreted frizzled-related protein 4 (SFRP4), mRNA	K02185|1|0.0|645|pps:100967992|secreted frizzled-related protein 4	GO:0043231//intracellular membrane-bounded organelle;GO:0044421	GO:0019904//protein domain specific binding;GO:0004888//transmembrane signaling receptor activity	GO:0009888//tissue development;GO:0048771//tissue remodeling;GO:0007417//central nervous system development;GO:0002090//regulation of receptor internalization;GO:0006357//regulation of transcription from RNA polymerase II promoter;GO:0072506;GO:0043409//negative regulation of MAPK cascade;GO:0045597//positive regulation of cell differentiation;GO:0008283//cell proliferation;GO:0045137//developmen…	gi|440913599|gb|ELR63033.1|/0/Secreted frizzled-related protein 4, partial [Bos mutus]
338074	4628	4.075	19.54	2.261558503	Up	0.867233354	AOX1	Bos taurus aldehyde oxidase 1 (AOX1), mRNA	K00157|1|0.0|2669|bta:338074|aldehyde oxidase [EC:1.2.3.1]	GO:0044424	GO:0046914//transition metal ion binding;GO:0051536//iron-sulfur cluster binding;GO:0050662//coenzyme binding;GO:0000166//nucleotide binding;GO:0016623	GO:0008152//metabolic process	gi|28603796|ref|NP_788841.1|/0/aldehyde oxidase 1 [Bos taurus]
281615	2071	25.865	60.355	1.222472102	Up	0.801507792	ALDH1A1	Bos taurus aldehyde dehydrogenase 1 family member A1 (ALDH1A1), mRNA	K07249|1|0.0|981|bta:281615|retinal dehydrogenase [EC:1.2.1.36]	GO:0044424	GO:0016620//oxidoreductase activity, acting on the aldehyde or oxo group of donors, NAD or NADP as acceptor	GO:0008152//metabolic process	gi|160332357|sp|P48644.3|AL1A1_BOVIN/0/RecName: Full=Retinal dehydrogenase 1; Short=RALDH 1; Short=RalDH1; AltName: Full=ALDH-E1; AltName: Full=ALHDII; AltName: Full=Aldehyde dehydrogenase family 1 member A1; AltName: Full=Aldehyde dehydrogenase, cytosolic
493719	1877.51	1.495	12.96	3.115848329	Up	0.898831208	MGST1	PREDICTED: Bos taurus microsomal glutathione S-transferase 1 (MGST1), transcript variant X1, mRNA	K00799|1|7e-76|288|bom:102271019|glutathione S-transferase [EC:2.5.1.18]	GO:0031224//intrinsic component of membrane;GO:0031966//mitochondrial membrane;GO:0019866//organelle inner membrane;GO:0031224//intrinsic component of membrane;GO:0031966//mitochondrial membrane;GO:0019866//organelle inner membrane	GO:0016765//transferase activity, transferring alkyl or aryl (other than methyl) groups;GO:0016765//transferase activity, transferring alkyl or aryl (other than methyl) groups	GO:0006790//sulfur compound metabolic process;GO:0051260//protein homooligomerization;GO:0006790//sulfur compound metabolic process;GO:0051260//protein homooligomerization	gi|56118851|ref|NP_001007816.1|/3.2109e-76/microsomal glutathione S-transferase 1 [Bos taurus]
616089	1386	6.095	19.43	1.672587775	Up	0.830297511	RNASE4	Bos taurus ribonuclease A family member 4 (RNASE4), mRNA	K16632|1|8e-75|283|bta:616089|ribonuclease 4 [EC:3.1.27.-]	-	GO:0016892//endoribonuclease activity, producing 3'-phosphomonoesters;GO:0005488//binding	-	gi|440900913|gb|ELR51938.1|/4.32806e-76/Ribonuclease 4, partial [Bos mutus]
574093	546	8.16	27.06	1.729520782	Up	0.84297207	CRIP1	Bos taurus cysteine-rich protein 1 (intestinal) (CRIP1), mRNA	K09851|1|8e-24|111|nve:NEMVE_v1g108380|Ras association domain-containing protein 2/4	GO:0044424	GO:0046914//transition metal ion binding	-	gi|830027483|ref|XP_004681612.2|/1.08469e-45/PREDICTED: cysteine-rich protein 1 [Condylura cristata]
282261	2434	5.48	16.145	1.558839643	Up	0.801684882	IGFBP3	Bos taurus insulin like growth factor binding protein 3 (IGFBP3), mRNA	K10138|1|9e-150|533|bta:282261|insulin-like growth factor-binding protein 3	GO:0043231//intracellular membrane-bounded organelle;GO:0044421	GO:0072542//protein phosphatase activator activity;GO:0005520//insulin-like growth factor binding	GO:0045661//regulation of myoblast differentiation;GO:0014909//smooth muscle cell migration;GO:0001503//ossification;GO:0008285//negative regulation of cell proliferation;GO:0001932//regulation of protein phosphorylation;GO:0006915//apoptotic process;GO:0016049//cell growth	gi|27807007|ref|NP_776981.1|/7.89862e-149/insulin-like growth factor-binding protein 3 precursor [Bos taurus]
508076	4821	3.4	11.03	1.697826139	Up	0.808894961	COL18A1	Bos taurus collagen type XVIII alpha 1 (COL18A1), mRNA	K06823|1|0.0|1879|bta:508076|collagen, type XVIII, alpha	-	-	GO:0009987//cellular process	gi|134085613|ref|NP_001076857.1|/0/collagen alpha-1(XVIII) chain precursor [Bos taurus]
533916	2204	1.45	11.625	3.003105911	Up	0.893720907	ECM2	Bos taurus extracellular matrix protein 2, female organ and adipocyte specific (ECM2), mRNA	K08119|1|0.0|1250|bta:533916|extracellular matrix protein 2	GO:0005578//proteinaceous extracellular matrix	GO:0005518//collagen binding;GO:0005539//glycosaminoglycan binding	GO:0043062//extracellular structure organization;GO:0010810//regulation of cell-substrate adhesion	gi|77736141|ref|NP_001029769.1|/0/extracellular matrix protein 2 precursor [Bos taurus]
286766	1503	11.885	29.6	1.316455273	Up	0.800192269	MFAP4	Bos taurus microfibrillar associated protein 4 (MFAP4), mRNA	K10104|1|4e-59|231|mdo:100019669|ficolin	GO:0031012//extracellular matrix	GO:0005515//protein binding	GO:0023052//signaling;GO:0009987//cellular process	gi|602726041|ref|XP_007448481.1|/3.76236e-145/PREDICTED: LOW QUALITY PROTEIN: microfibril-associated glycoprotein 4 [Lipotes vexillifer]
538893	7551.04	8.49	32.795	1.949639416	Up	0.857898199	GOLGA4	PREDICTED: Bos taurus golgin A4 (GOLGA4), transcript variant X7, mRNA	K20283|1|0.0|3532|bta:538893|golgin subfamily A member 4	-	-	-	gi|529000729|ref|XP_005222571.1|/0/PREDICTED: golgin subfamily A member 4 isoform X1 [Bos taurus]
509003	1672.96	2.325	9.325	2.003873009	Up	0.828147136	NUCB2	PREDICTED: Bos taurus nucleobindin 2 (NUCB2), transcript variant X1, mRNA	K20371|1|0.0|773|bta:509003|nucleobindin	GO:0031965//nuclear membrane;GO:0044444//cytoplasmic part;GO:0031965//nuclear membrane;GO:0044444//cytoplasmic part	GO:0046872//metal ion binding;GO:0046872//metal ion binding	-	gi|115496067|ref|NP_001068849.1|/0/nucleobindin-2 precursor [Bos taurus]
516190	1089	0.09	2.295	4.672425342	Up	0.81575086	GSTT2	Bos taurus glutathione S-transferase theta 2 (GSTT2), mRNA	K00799|1|2e-135|484|chx:102178383|glutathione S-transferase [EC:2.5.1.18]	-	GO:0003824//catalytic activity	-	gi|926713138|ref|XP_005691800.2|/1.86355e-134/PREDICTED: glutathione S-transferase theta-1-like [Capra hircus]
282386	602	45.42	162.57	1.839661442	Up	0.869737907	TMSB4X	Bos taurus thymosin beta 4, X-linked (TMSB4X), mRNA	K05764|1|7e-25|115|oas:101106384|thymosin, beta 4	GO:0043232;GO:0031091//platelet alpha granule	GO:0008092//cytoskeletal protein binding	GO:0016477//cell migration;GO:0030837//negative regulation of actin filament polymerization;GO:0001775//cell activation;GO:0007599//hemostasis	gi|965999417|ref|XP_014959023.1|/5.27887e-24/PREDICTED: thymosin beta-4 isoform X1 [Ovis aries]
100848324	2481.71	3.04	10.33	1.764697025	Up	0.809122647	LOC100848324	PREDICTED: Bos taurus uncharacterized LOC100848324 (LOC100848324), transcript variant X1, ncRNA	K10838|1|8e-11|72.0|oas:101109650|xeroderma pigmentosum group C-complementing protein;K00767|2|3e-06|57.0|oas:101102696|nicotinate-nucleotide pyrophosphorylase (carboxylating) [EC:2.4.2.19]	-	-	-	gi|4239700|emb|CAA10770.1|/9.73409e-17/reverse transcriptase-like [Bos taurus]
102465967	84	2.245	0.01	-7.810571635	Down	0.831891318	-	Bos taurus microRNA 6531 (MIR6531), microRNA	-	-	-	-	-
613941	400	7.665	53.11	2.792625832	Up	0.914541591	ADIRF	Bos taurus adipogenesis regulatory factor (ADIRF), mRNA	-	-	-	-	gi|167583524|ref|NP_001107985.1|/2.02452e-27/adipogenesis regulatory factor [Bos taurus]
281338	6135	0.69	5.435	2.977611768	Up	0.843806922	MYH3	Bos taurus myosin, heavy chain 3, skeletal muscle, embryonic (MYH3), mRNA	K10352|1|0.0|3427|bta:281338|myosin heavy chain	GO:0016459//myosin complex;GO:0043292//contractile fiber	GO:0008092//cytoskeletal protein binding;GO:0003774//motor activity;GO:0032559//adenyl ribonucleotide binding	GO:0006936//muscle contraction;GO:0030029//actin filament-based process;GO:0048513//animal organ development	gi|156120319|ref|NP_001095305.1|/0/myosin-3 [Bos taurus]
286882	1000	1.285	11.995	3.222592893	Up	0.901993524	BPIFA2A	PREDICTED: Bos taurus BPI fold containing family A, member 2A (BPIFA2A), transcript variant X1, mRNA	-	-	GO:0005488//binding;GO:0005488//binding	-	gi|296481017|tpg|DAA23132.1|/2.69749e-127/TPA: short palate, lung and nasal epithelium carcinoma-associated protein 2A precursor [Bos taurus]
533631	1703.95	6.28	0.65	-3.272252936	Down	0.868650071	CHRDL2	PREDICTED: Bos taurus chordin-like 2 (CHRDL2), transcript variant X2, mRNA	K17280|1|0.0|904|bom:102282659|chordin-like protein 2	-	-	GO:0048869//cellular developmental process;GO:0030509//BMP signaling pathway;GO:0048869//cellular developmental process;GO:0030509//BMP signaling pathway;GO:0048869//cellular developmental process;GO:0030509//BMP signaling pathway	gi|114052270|ref|NP_001039821.1|/0/chordin-like protein 2 precursor [Bos taurus]
281191	410	0.01	8.23	9.68474862	Up	0.941762801	GHRH	Bos taurus growth hormone releasing hormone (GHRH), mRNA	K05260|1|3e-38|158|bom:102285062|growth hormone-releasing hormone	GO:0033267;GO:0044421	GO:0071855//neuropeptide receptor binding;GO:0005179//hormone activity	GO:0060123//regulation of growth hormone secretion;GO:0008283//cell proliferation;GO:0021983//pituitary gland development;GO:0006171//cAMP biosynthetic process;GO:0007188//adenylate cyclase-modulating G-protein coupled receptor signaling pathway;GO:0035264//multicellular organism growth;GO:0031667//response to nutrient levels	gi|30315652|ref|NP_847895.1|/2.79798e-37/somatoliberin precursor [Bos taurus]
512171	4259	4.44	22.045	2.311819895	Up	0.871837685	ADAMTS1	Bos taurus ADAM metallopeptidase with thrombospondin type 1 motif 1 (ADAMTS1), mRNA	K08617|1|0.0|1905|bta:512171|a disintegrin and metalloproteinase with thrombospondin motifs 1 [EC:3.4.24.-]	GO:0031982//vesicle;GO:0005578//proteinaceous extracellular matrix	GO:0004175//endopeptidase activity;GO:0046914//transition metal ion binding;GO:0005539//glycosaminoglycan binding	GO:0022602//ovulation cycle process;GO:0019538//protein metabolic process;GO:0060343	gi|155371891|ref|NP_001094550.1|/0/A disintegrin and metalloproteinase with thrombospondin motifs 1 [Bos taurus]
107133083	882	15.655	4.045	-1.952411901	Down	0.837659381	LOC107133083	PREDICTED: Bos taurus endogenous retrovirus group PABLB member 1 Env polyprotein-like (LOC107133083), partial mRNA	K11977|1|1e-06|55.8|asn:102383271|E3 ubiquitin-protein ligase RNF217 [EC:2.3.2.27]	-	-	-	gi|982943806|ref|XP_015329791.1|/6.87644e-168/PREDICTED: endogenous retrovirus group PABLB member 1 Env polyprotein-like, partial [Bos taurus]
282576	2166.39	0.34	5.075	3.899801171	Up	0.873735074	ACSM1	PREDICTED: Bos taurus acyl-CoA synthetase medium-chain family member 1 (ACSM1), transcript variant X3, mRNA	K01896|1|0.0|1194|bom:102271152|medium-chain acyl-CoA synthetase [EC:6.2.1.2]	GO:0044429;GO:0044429;GO:0044429;GO:0044429	GO:0043169//cation binding;GO:0032561//guanyl ribonucleotide binding;GO:0016405//CoA-ligase activity;GO:0032559//adenyl ribonucleotide binding;GO:0016878//acid-thiol ligase activity;GO:0043169//cation binding;GO:0032561//guanyl ribonucleotide binding;GO:0016405//CoA-ligase activity;GO:0032559//adenyl ribonucleotide binding;GO:0016878//acid-thiol ligase activity;GO:0043169//cation binding;GO:00325…	GO:0006631//fatty acid metabolic process;GO:0006631//fatty acid metabolic process;GO:0006631//fatty acid metabolic process;GO:0006631//fatty acid metabolic process	gi|296473388|tpg|DAA15503.1|/0/TPA: acyl-coenzyme A synthetase ACSM1, mitochondrial [Bos taurus]
507436	819	1.02	5.275	2.370601942	Up	0.812968023	G0S2	PREDICTED: Bos taurus G0/G1 switch 2 (G0S2), transcript variant X1, mRNA	-	-	-	-	gi|594062319|ref|XP_006055219.1|/7.65931e-22/PREDICTED: G0/G1 switch protein 2 [Bubalus bubalis]
281530	5269	2.405	12.29	2.353376117	Up	0.863236187	THBS1	Bos taurus thrombospondin 1 (THBS1), mRNA	K16857|1|0.0|2334|bta:281530|thrombospondin 1	GO:0009986//cell surface;GO:0030141//secretory granule;GO:0005615//extracellular space	GO:0005102//receptor binding;GO:0005543//phospholipid binding;GO:0046872//metal ion binding;GO:0017134//fibroblast growth factor binding;GO:0005539//glycosaminoglycan binding;GO:0032403//protein complex binding;GO:0071813//lipoprotein particle binding;GO:0005518//collagen binding	GO:0007179//transforming growth factor beta receptor signaling pathway;GO:0006954//inflammatory response;GO:0010466//negative regulation of peptidase activity;GO:0042108//positive regulation of cytokine biosynthetic process;GO:0001935//endothelial cell proliferation;GO:0001952//regulation of cell-matrix adhesion;GO:0006915//apoptotic process;GO:0010595//positive regulation of endothelial cell mig…	gi|41386685|ref|NP_776621.1|/0/thrombospondin-1 precursor [Bos taurus]
509875	2599	1.38	9.47	2.778696159	Up	0.868523578	CCDC3	Bos taurus coiled-coil domain containing 3 (CCDC3), mRNA	-	-	-	-	gi|288869478|ref|NP_001165846.1|/9.16342e-143/coiled-coil domain-containing protein 3 precursor [Bos taurus]
281658	537	0.27	8.81	5.028110707	Up	0.931744586	S100G	Bos taurus S100 calcium binding protein G (S100G), mRNA	K14734|1|1e-29|130|oas:101105882|S100 calcium binding protein G	GO:0044459	GO:0046872//metal ion binding;GO:0005496//steroid binding	-	gi|530668790|gb|EQB79091.1|/1.57829e-30/hypothetical protein CB1_039750002 [Camelus ferus]
282856	2229	0.2	3.77	4.236492618	Up	0.858935438	PCK2	Bos taurus phosphoenolpyruvate carboxykinase 2 (mitochondrial) (PCK2), mRNA	K01596|1|0.0|1328|bta:282856|phosphoenolpyruvate carboxykinase (GTP) [EC:4.1.1.32]	GO:0044424	GO:0004611//phosphoenolpyruvate carboxykinase activity;GO:0032561//guanyl ribonucleotide binding;GO:0016772//transferase activity, transferring phosphorus-containing groups	GO:0006006//glucose metabolic process;GO:0006796//phosphate-containing compound metabolic process	gi|329663480|ref|NP_001192523.1|/0/phosphoenolpyruvate carboxykinase [GTP], mitochondrial [Bos taurus]
511566	2043.19	2.485	11.865	2.255394344	Up	0.849170208	EFEMP1	PREDICTED: Bos taurus EGF containing fibulin-like extracellular matrix protein 1 (EFEMP1), transcript variant X2, mRNA	K18262|1|0.0|827|pon:100442979|EGF-containing fibulin-like extracellular matrix protein 1	GO:0044421;GO:0044421;GO:0044421;GO:0044421	GO:0046872//metal ion binding;GO:0070851//growth factor receptor binding;GO:0004714//transmembrane receptor protein tyrosine kinase activity;GO:0046872//metal ion binding;GO:0070851//growth factor receptor binding;GO:0004714//transmembrane receptor protein tyrosine kinase activity;GO:0046872//metal ion binding;GO:0070851//growth factor receptor binding;GO:0004714//transmembrane receptor protein t…	GO:0006468//protein phosphorylation;GO:0002062//chondrocyte differentiation;GO:0006468//protein phosphorylation;GO:0002062//chondrocyte differentiation;GO:0006468//protein phosphorylation;GO:0002062//chondrocyte differentiation;GO:0006468//protein phosphorylation;GO:0002062//chondrocyte differentiation	gi|528968310|ref|XP_005212659.1|/0/PREDICTED: EGF-containing fibulin-like extracellular matrix protein 1 isoform X2 [Bos taurus]
282865	2580	0.65	18.265	4.812498225	Up	0.956461243	ADIPOQ	PREDICTED: Bos taurus adiponectin, C1Q and collagen domain containing (ADIPOQ), transcript variant X2, mRNA	K07296|1|8e-128|460|bom:102271886|adiponectin	GO:0043231//intracellular membrane-bounded organelle;GO:0044421;GO:0043231//intracellular membrane-bounded organelle;GO:0044421	GO:0005102//receptor binding;GO:0042802//identical protein binding;GO:0005102//receptor binding;GO:0042802//identical protein binding	GO:0032868//response to insulin;GO:0031325//positive regulation of cellular metabolic process;GO:0010737//protein kinase A signaling;GO:0043405//regulation of MAP kinase activity;GO:0010828//positive regulation of glucose transport;GO:0031348//negative regulation of defense response;GO:0010742//macrophage derived foam cell differentiation;GO:0016477//cell migration;GO:0009062//fatty acid cataboli…	gi|982910899|ref|XP_015327629.1|/3.19504e-127/PREDICTED: adiponectin isoform X2 [Bos taurus]
614417	1515.12	3.835	12.02	1.648138413	Up	0.809223841	RBPMS	PREDICTED: Bos taurus RNA binding protein with multiple splicing (RBPMS), transcript variant X4, mRNA	-	GO:0043231//intracellular membrane-bounded organelle;GO:0043231//intracellular membrane-bounded organelle	GO:0003729//mRNA binding;GO:0003712//transcription cofactor activity;GO:0003729//mRNA binding;GO:0003712//transcription cofactor activity	GO:0042307//positive regulation of protein import into nucleus;GO:0010467//gene expression;GO:0001934//positive regulation of protein phosphorylation;GO:0042307//positive regulation of protein import into nucleus;GO:0010467//gene expression;GO:0001934//positive regulation of protein phosphorylation	gi|529009921|ref|XP_005226099.1|/4.44299e-92/PREDICTED: RNA-binding protein with multiple splicing isoform X3 [Bos taurus]
514588	2464	7.395	23.82	1.687551361	Up	0.837406395	FBLN1	Bos taurus fibulin 1 (FBLN1), mRNA	K17307|1|0.0|1405|bta:514588|fibulin 1/2	GO:0005578//proteinaceous extracellular matrix	GO:0046872//metal ion binding;GO:0008047//enzyme activator activity	GO:0043062//extracellular structure organization	gi|148232266|ref|NP_001091498.1|/0/fibulin-1 precursor [Bos taurus]
513267	1080.29	18.9	60.54	1.679502441	Up	0.853901032	DSTN	PREDICTED: Bos taurus destrin (actin depolymerizing factor) (DSTN), transcript variant X1, mRNA	K10363|1|2e-91|337|pale:102878938|destrin (actin-depolymerizing factor)	GO:0015629//actin cytoskeleton;GO:0015629//actin cytoskeleton	GO:0008092//cytoskeletal protein binding;GO:0008092//cytoskeletal protein binding	GO:0030042//actin filament depolymerization;GO:0030042//actin filament depolymerization	gi|332238127|ref|XP_003268254.1|/2.99908e-90/PREDICTED: destrin isoform X1 [Nomascus leucogenys]
107131595	424	0.585	4.365	2.899473124	Up	0.824731836	LOC107131595	PREDICTED: Bos taurus uncharacterized LOC107131595 (LOC107131595), ncRNA	-	-	-	-	-
281165	8309	17.255	51.825	1.586633738	Up	0.84742461	FLNA	Bos taurus filamin A, alpha (FLNA), mRNA	K04437|1|0.0|5215|bom:102281567|filamin	-	-	-	gi|330688463|ref|NP_001193443.1|/0/filamin-A [Bos taurus]
101906834	651	44.435	137.1	1.625460178	Up	0.858378871	LOC101906834	PREDICTED: Bos taurus elongation factor 1-alpha 1 pseudogene (LOC101906834), misc_RNA	K03231|1|3e-75|283|oas:105613550|elongation factor 1-alpha	-	-	-	gi|803119291|ref|XP_012040812.1|/2.37594e-74/PREDICTED: elongation factor 1-alpha 1-like isoform X1 [Ovis aries]
282188	4628	20.475	57.57	1.49145376	Up	0.827489375	COL1A2	Bos taurus collagen type I alpha 2 (COL1A2), mRNA	K06236|1|0.0|709|bom:102267202|collagen, type I, alpha	GO:0044421	GO:0005515//protein binding	GO:0032501//multicellular organismal process	gi|27806257|ref|NP_776945.1|/0/collagen alpha-2(I) chain precursor [Bos taurus]
534061	2211	51.955	174.01	1.743835715	Up	0.866196114	TRDN	PREDICTED: Bos taurus triadin (TRDN), mRNA	-	GO:0005783//endoplasmic reticulum;GO:0031224//intrinsic component of membrane	GO:0005515//protein binding	-	gi|431838769|gb|ELK00699.1|/7.16397e-85/Triadin [Pteropus alecto]
107132663	238	1.755	9.095	2.373602607	Up	0.849423194	LOC107132663	PREDICTED: Bos taurus uncharacterized LOC107132663 (LOC107132663), ncRNA	-	-	-	-	gi|803080322|ref|XP_012034376.1|/7.35662e-09/PREDICTED: uncharacterized protein LOC105607634 isoform X3 [Ovis aries]
767587	4002	2.05	8.405	2.03562391	Up	0.823694596	CCAR1	Bos taurus cell division cycle and apoptosis regulator 1 (CCAR1), mRNA	K11978|1|1e-33|148|hgl:101709562|E3 ubiquitin-protein ligase UBR3 [EC:2.3.2.27]	-	GO:0005488//binding	GO:0009987//cellular process	gi|803241777|ref|XP_011980990.1|/0/PREDICTED: cell division cycle and apoptosis regulator protein 1 isoform X2 [Ovis aries musimon]
281595	1287	4.21	23.45	2.477695784	Up	0.88681441	ACTG2	Bos taurus actin, gamma 2, smooth muscle, enteric (ACTG2), mRNA	K12315|1|0.0|773|cge:100768744|actin, gamma-enteric smooth muscle	GO:0044444//cytoplasmic part;GO:0043232	GO:0032559//adenyl ribonucleotide binding	GO:0003012//muscle system process	gi|676275808|gb|KFO30157.1|/0/Actin, gamma-enteric smooth muscle [Fukomys damarensis]
540149	1865	0.46	4.38	3.251225104	Up	0.840973487	CYP4B1	Bos taurus cytochrome P450, family 4, subfamily B, polypeptide 1 (CYP4B1), mRNA	K07426|1|0.0|993|bta:540149|cytochrome P450, family 4, subfamily B, polypeptide 1 [EC:1.14.14.1]	GO:0031090//organelle membrane;GO:0043231//intracellular membrane-bounded organelle	GO:0005506//iron ion binding;GO:0016712//oxidoreductase activity, acting on paired donors, with incorporation or reduction of molecular oxygen, reduced flavin or flavoprotein as one donor, and incorporation of one atom of oxygen	GO:0008152//metabolic process	gi|115495419|ref|NP_001069670.1|/0/cytochrome P450 4B1 [Bos taurus]
507054	2112.22	0.515	4.885	3.245714225	Up	0.850232746	IL33	PREDICTED: Bos taurus interleukin 33 (IL33), transcript variant X2, mRNA	K12967|1|7e-155|550|bta:507054|interleukin 33	-	GO:0005102//receptor binding;GO:0005102//receptor binding;GO:0005102//receptor binding	GO:0002696//positive regulation of leukocyte activation;GO:0032722//positive regulation of chemokine production;GO:0002696//positive regulation of leukocyte activation;GO:0032722//positive regulation of chemokine production;GO:0002696//positive regulation of leukocyte activation;GO:0032722//positive regulation of chemokine production	gi|982933281|ref|XP_015327954.1|/1.85639e-129/PREDICTED: interleukin-33 isoform X2 [Bos taurus]
513548	2499	4.2	13.865	1.722986383	Up	0.820633475	LOC513548	PREDICTED: Bos taurus retinoic acid receptor RXR-beta-like (LOC513548), transcript variant X2, mRNA	K07987|1|6e-88|328|bta:513548|retinoic acid early transcript 1	-	-	-	gi|741938453|ref|XP_010806980.1|/5.20039e-87/PREDICTED: retinoic acid receptor RXR-beta-like isoform X1 [Bos taurus]
282379	1318	22.43	55.425	1.305107245	Up	0.80942623	TAGLN2	Bos taurus transgelin 2 (TAGLN2), mRNA	K20526|1|5e-114|413|chx:102187637|transgelin	GO:0005635//nuclear envelope;GO:0016020//membrane	GO:0005488//binding	GO:0048513//animal organ development	gi|440909038|gb|ELR58994.1|/6.37189e-114/Transgelin-2, partial [Bos mutus]
100313342	69	2.815	0.01	-8.136991112	Down	0.8578729	-	Bos taurus microRNA 1843 (MIR1843), microRNA	-	-	-	-	-
533049	2158.36	15.675	55.64	1.827656977	Up	0.860706335	BOLA	PREDICTED: Bos taurus non-classical MHC class I antigen (BOLA), transcript variant X3, mRNA	K06751|1|2e-169|598|bom:102286220|major histocompatibility complex, class I	GO:0042611;GO:0031224//intrinsic component of membrane;GO:0042611;GO:0031224//intrinsic component of membrane;GO:0042611;GO:0031224//intrinsic component of membrane;GO:0042611;GO:0031224//intrinsic component of membrane	-	GO:0048002//antigen processing and presentation of peptide antigen;GO:0048002//antigen processing and presentation of peptide antigen;GO:0048002//antigen processing and presentation of peptide antigen;GO:0048002//antigen processing and presentation of peptide antigen	gi|296474297|tpg|DAA16412.1|/0/TPA: non-classical MHC class I antigen isoform 1 [Bos taurus]
513177	1276	0.855	5.95	2.798893343	Up	0.840948189	PTGR1	Bos taurus prostaglandin reductase 1 (PTGR1), mRNA	K13948|1|9e-179|628|bta:513177|prostaglandin reductase 1 [EC:1.3.1.74 1.3.1.48]	GO:0044424	GO:0016628//oxidoreductase activity, acting on the CH-CH group of donors, NAD or NADP as acceptor;GO:0046914//transition metal ion binding	GO:0008152//metabolic process	gi|78369426|ref|NP_001030358.1|/7.75218e-178/prostaglandin reductase 1 [Bos taurus]
281110	2198	7.055	24.09	1.771716406	Up	0.842567294	CYB5A	Bos taurus cytochrome b5 type A (microsomal) (CYB5A), mRNA	K10226|1|2e-11|73.9|tgu:100222881|acyl-CoA 6-desaturase (Delta-6 desaturase) [EC:1.14.19.3]	GO:0031090//organelle membrane;GO:0043231//intracellular membrane-bounded organelle;GO:0031224//intrinsic component of membrane	GO:0005506//iron ion binding	GO:0051234//establishment of localization;GO:0006091//generation of precursor metabolites and energy	gi|27806667|ref|NP_776458.1|/9.02149e-72/cytochrome b5 [Bos taurus]
782054	882	5.12	0.01	-9	Down	0.913048978	LOC782054	PREDICTED: Bos taurus S-phase kinase-associated protein 1 pseudogene (LOC782054), misc_RNA	K03094|1|5e-65|249|cmk:103183679|S-phase kinase-associated protein 1	GO:0031981//nuclear lumen;GO:0031461//cullin-RING ubiquitin ligase complex;GO:0044444//cytoplasmic part	GO:0016772//transferase activity, transferring phosphorus-containing groups;GO:0005488//binding;GO:0019787//ubiquitin-like protein transferase activity	GO:0043161//proteasome-mediated ubiquitin-dependent protein catabolic process;GO:0051439//regulation of ubiquitin-protein ligase activity involved in mitotic cell cycle;GO:0006796//phosphate-containing compound metabolic process;GO:0051320	gi|565318824|gb|ETE70022.1|/2.31743e-65/S-phase kinase-associated protein 1, partial [Ophiophagus hannah]
281342	2187	10.965	33.31	1.603049542	Up	0.840341024	MYOC	Bos taurus myocilin, trabecular meshwork inducible glucocorticoid response (MYOC), mRNA	K04594|1|2e-48|196|acs:100554073|latrophilin 3;K04593|4|5e-48|195|bfo:BRAFLDRAFT_86900|latrophilin 2	GO:0042995//cell projection;GO:0005783//endoplasmic reticulum;GO:0044421	-	-	gi|440900432|gb|ELR51576.1|/0/Myocilin, partial [Bos mutus]
282653	2703	5.27	22.01	2.062284278	Up	0.864349322	AQP1	Bos taurus aquaporin 1 (Colton blood group) (AQP1), mRNA	K09864|1|5e-164|512|chx:102185242|aquaporin-1	GO:0031224//intrinsic component of membrane;GO:0005903//brush border;GO:0016323//basolateral plasma membrane;GO:0030424//axon;GO:0005635//nuclear envelope;GO:0033655;GO:0030667//secretory granule membrane	GO:0005372//water transmembrane transporter activity;GO:0005221//intracellular cyclic nucleotide activated cation channel activity;GO:0015166//polyol transmembrane transporter activity;GO:0046873//metal ion transmembrane transporter activity	GO:0019725//cellular homeostasis;GO:0034614//cellular response to reactive oxygen species;GO:0006915//apoptotic process;GO:0015670//carbon dioxide transport;GO:0008284//positive regulation of cell proliferation;GO:0048592//eye morphogenesis;GO:0009612//response to mechanical stimulus;GO:0045765//regulation of angiogenesis;GO:0072032;GO:0052182;GO:0046541//saliva secretion;GO:0060986;GO:0009651//r…	gi|548463461|ref|XP_005679299.1|/4.14401e-163/PREDICTED: aquaporin-1 [Capra hircus]
781334	642	48.37	139.7	1.530147578	Up	0.838064157	TMSB4	Bos taurus thymosin beta 4, X-linked (TMSB4), mRNA	K05764|1|1e-27|125|oas:101106384|thymosin, beta 4	GO:0043232;GO:0031091//platelet alpha granule	GO:0008092//cytoskeletal protein binding	GO:0016477//cell migration;GO:0030837//negative regulation of actin filament polymerization;GO:0001775//cell activation;GO:0007599//hemostasis	gi|965999417|ref|XP_014959023.1|/7.87151e-27/PREDICTED: thymosin beta-4 isoform X1 [Ovis aries]
515940	1404	0.55	42.69	6.278322734	Up	0.982392228	THRSP	Bos taurus thyroid hormone responsive (THRSP), mRNA	-	-	-	-	gi|555992716|ref|XP_005908129.1|/1.28616e-67/PREDICTED: thyroid hormone-inducible hepatic protein [Bos mutus]
538604	5314.96	0.865	6	2.794190463	Up	0.841479458	ABI3BP	PREDICTED: Bos taurus ABI family member 3 binding protein (ABI3BP), transcript variant X31, mRNA	K10955|1|6e-24|116|asn:102388355|intestinal mucin-2	-	-	-	gi|741913312|ref|XP_010799333.1|/0/PREDICTED: target of Nesh-SH3 isoform X1 [Bos taurus]
281559	5040.32	4.255	23.72	2.478872973	Up	0.887042097	UACA	PREDICTED: Bos taurus uveal autoantigen with coiled-coil domains and ankyrin repeats (UACA), transcript variant X1, mRNA	K20478|1|5e-40|170|dre:557772|golgin subfamily B member 1	GO:0043231//intracellular membrane-bounded organelle;GO:0043232;GO:0043231//intracellular membrane-bounded organelle;GO:0043232	-	-	gi|741939078|ref|XP_010807164.1|/0/PREDICTED: uveal autoantigen with coiled-coil domains and ankyrin repeats protein isoform X1 [Bos taurus]
534618	5942.53	7.21	23.03	1.675443247	Up	0.835711394	EIF4G3	PREDICTED: Bos taurus eukaryotic translation initiation factor 4 gamma, 3 (EIF4G3), transcript variant X14, mRNA	K03260|1|0.0|2813|bta:534618|translation initiation factor 4G	-	-	-	gi|742228706|ref|XP_010828281.1|/0/PREDICTED: eukaryotic translation initiation factor 4 gamma 3 isoform X7 [Bison bison bison]
281375	2980.81	2.54	17.81	2.809787114	Up	0.900551508	SERPINE1	PREDICTED: Bos taurus serpin peptidase inhibitor, clade E (nexin, plasminogen activator inhibitor type 1), member 1 (SERPINE1), transcript variant X1, mRNA	K03982|1|0.0|739|bta:281375|plasminogen activator inhibitor 1	GO:0044421;GO:0044421	GO:0004175//endopeptidase activity;GO:0004866//endopeptidase inhibitor activity;GO:0019899//enzyme binding;GO:0004175//endopeptidase activity;GO:0004866//endopeptidase inhibitor activity;GO:0019899//enzyme binding	GO:0016525//negative regulation of angiogenesis;GO:0032496//response to lipopolysaccharide;GO:0014909//smooth muscle cell migration;GO:0002540//leukotriene production involved in inflammatory response;GO:0008283//cell proliferation;GO:0007162//negative regulation of cell adhesion;GO:0042742//defense response to bacterium;GO:0007569//cell aging;GO:0001819//positive regulation of cytokine productio…	gi|27806497|ref|NP_776562.1|/0/plasminogen activator inhibitor 1 precursor [Bos taurus]
280746	1240	11.395	30.75	1.432185486	Up	0.811222425	CD9	Bos taurus CD9 molecule (CD9), mRNA	K06460|1|4e-117|423|bta:280746|CD9 antigen	GO:0031224//intrinsic component of membrane;GO:0044459;GO:0030667//secretory granule membrane	GO:0005102//receptor binding	GO:0007043//cell-cell junction assembly;GO:0008283//cell proliferation;GO:0007338//single fertilization	gi|27806911|ref|NP_776325.1|/3.66159e-116/CD9 antigen [Bos taurus]
282688	1294	24.65	75.76	1.619848684	Up	0.853470957	RPL3	Bos taurus ribosomal protein L3 (RPL3), mRNA	K02925|1|0.0|790|bta:282688|large subunit ribosomal protein L3e	GO:0030529//intracellular ribonucleoprotein complex	GO:0005198//structural molecule activity	GO:0010467//gene expression	gi|27807287|ref|NP_777140.1|/0/60S ribosomal protein L3 [Bos taurus]
539841	2043	2.535	12.27	2.275077597	Up	0.851092896	NSRP1	Bos taurus nuclear speckle splicing regulatory protein 1 (NSRP1), mRNA	K13206|1|0.0|794|bta:539841|coiled-coil domain-containing protein 55	-	-	-	gi|114050839|ref|NP_001039927.1|/0/nuclear speckle splicing regulatory protein 1 [Bos taurus]
507897	2115.89	4.045	14.21	1.812694947	Up	0.827236389	DNAJC2	PREDICTED: Bos taurus DnaJ heat shock protein family (Hsp40) member C2 (DNAJC2), transcript variant X2, mRNA	K09522|1|9e-146|520|bta:507897|DnaJ homolog subfamily C member 2	GO:0043231//intracellular membrane-bounded organelle;GO:0044444//cytoplasmic part;GO:0043231//intracellular membrane-bounded organelle;GO:0044444//cytoplasmic part;GO:0043231//intracellular membrane-bounded organelle;GO:0044444//cytoplasmic part	GO:0003676//nucleic acid binding;GO:0032182//ubiquitin-like protein binding;GO:0003676//nucleic acid binding;GO:0032182//ubiquitin-like protein binding;GO:0003676//nucleic acid binding;GO:0032182//ubiquitin-like protein binding	GO:0006259//DNA metabolic process;GO:0006355//regulation of transcription, DNA-templated;GO:0051319;GO:0006325//chromatin organization;GO:0006259//DNA metabolic process;GO:0006355//regulation of transcription, DNA-templated;GO:0051319;GO:0006325//chromatin organization;GO:0006259//DNA metabolic process;GO:0006355//regulation of transcription, DNA-templated;GO:0051319;GO:0006325//chromatin organiz…	gi|528946396|ref|XP_005205396.1|/7.99104e-145/PREDICTED: dnaJ homolog subfamily C member 2 isoform X2 [Bos taurus]
338472	1956	12.785	33.46	1.387985285	Up	0.808970856	GABARAPL1	Bos taurus GABA(A) receptor-associated protein like 1 (GABARAPL1), mRNA	K08341|1|4e-63|245|lcm:102356442|GABA(A) receptor-associated protein	GO:0005773//vacuole;GO:0030425//dendrite;GO:0032589//neuron projection membrane;GO:0015630//microtubule cytoskeleton	GO:0015631//tubulin binding;GO:0005102//receptor binding	-	gi|744582851|ref|XP_010984496.1|/1.9928e-67/PREDICTED: gamma-aminobutyric acid receptor-associated protein-like 1 [Camelus dromedarius]
507058	2408.86	5.715	20.98	1.876189274	Up	0.843756325	PI16	PREDICTED: Bos taurus peptidase inhibitor 16 (PI16), transcript variant X4, mRNA	K20412|1|0.0|720|bom:102287862|peptidase inhibitor 16	GO:0031224//intrinsic component of membrane;GO:0031224//intrinsic component of membrane;GO:0031224//intrinsic component of membrane;GO:0031224//intrinsic component of membrane;GO:0031224//intrinsic component of membrane	GO:0004857//enzyme inhibitor activity;GO:0004857//enzyme inhibitor activity;GO:0004857//enzyme inhibitor activity;GO:0004857//enzyme inhibitor activity;GO:0004857//enzyme inhibitor activity	-	gi|594052332|ref|XP_006050482.1|/0/PREDICTED: peptidase inhibitor 16 isoform X1 [Bubalus bubalis]
282262	2190	4.025	14.77	1.875609138	Up	0.831840721	IGFBP4	Bos taurus insulin like growth factor binding protein 4 (IGFBP4), mRNA	K10138|1|2e-37|160|bta:282261|insulin-like growth factor-binding protein 3	-	GO:0019838//growth factor binding	GO:0044260;GO:0048731//system development;GO:0006952//defense response;GO:0016049//cell growth;GO:0023052//signaling	gi|555972189|ref|XP_005898102.1|/1.04008e-144/PREDICTED: insulin-like growth factor-binding protein 4 [Bos mutus]
508379	3493	1.64	7.31	2.156175591	Up	0.818989071	SMOC1	PREDICTED: Bos taurus SPARC related modular calcium binding 1 (SMOC1), transcript variant X4, mRNA	K06826|1|2e-17|94.7|pbi:103060722|nidogen (entactin)	GO:0005578//proteinaceous extracellular matrix;GO:0005578//proteinaceous extracellular matrix	GO:0046872//metal ion binding;GO:0046872//metal ion binding	GO:0043062//extracellular structure organization;GO:0010810//regulation of cell-substrate adhesion;GO:0023052//signaling;GO:0043062//extracellular structure organization;GO:0010810//regulation of cell-substrate adhesion;GO:0023052//signaling	gi|741941095|ref|XP_010807749.1|/0/PREDICTED: SPARC-related modular calcium-binding protein 1 isoform X4 [Bos taurus]
530050	6612	5.725	42.865	2.904452545	Up	0.919904878	MYH11	Bos taurus myosin, heavy chain 11, smooth muscle (MYH11), mRNA	K10352|1|0.0|3290|bta:530050|myosin heavy chain	GO:0015629//actin cytoskeleton	GO:0008092//cytoskeletal protein binding;GO:0017111//nucleoside-triphosphatase activity;GO:0032559//adenyl ribonucleotide binding	-	gi|156120901|ref|NP_001095597.1|/0/myosin-11 [Bos taurus]
508861	1200	10.83	33.905	1.646464802	Up	0.843629832	SAT1	Bos taurus spermidine/spermine N1-acetyltransferase 1 (SAT1), mRNA	K00657|1|2e-96|355|oas:101113463|diamine N-acetyltransferase [EC:2.3.1.57]	GO:0044444//cytoplasmic part	GO:0008080//N-acetyltransferase activity;GO:0019808//polyamine binding	GO:0006595//polyamine metabolic process;GO:0008283//cell proliferation	gi|440898932|gb|ELR50328.1|/1.01461e-99/Diamine acetyltransferase 1, partial [Bos mutus]
617435	1102.37	4.265	13.98	1.712746714	Up	0.820506982	C1QB	PREDICTED: Bos taurus complement component 1, q subcomponent, B chain (C1QB), transcript variant X1, mRNA	K03987|1|2e-85|318|bta:617435|complement C1q subcomponent subunit B	-	-	GO:0006952//defense response;GO:0002455//humoral immune response mediated by circulating immunoglobulin;GO:0006952//defense response;GO:0002455//humoral immune response mediated by circulating immunoglobulin	gi|114051157|ref|NP_001040064.1|/1.28561e-84/complement C1q subcomponent subunit B precursor [Bos taurus]
511077	2214.54	2.67	9.22	1.787927009	Up	0.804366525	MYC	PREDICTED: Bos taurus v-myc avian myelocytomatosis viral oncogene homolog (MYC), transcript variant X2, mRNA	K04377|1|9e-172|606|bta:511077|Myc proto-oncogene protein	GO:0015630//microtubule cytoskeleton;GO:0044451;GO:0015630//microtubule cytoskeleton;GO:0044451;GO:0015630//microtubule cytoskeleton;GO:0044451	GO:0003677//DNA binding;GO:0003677//DNA binding;GO:0003677//DNA binding	GO:0006351//transcription, DNA-templated;GO:0008637//apoptotic mitochondrial changes;GO:0000737//DNA catabolic process, endonucleolytic;GO:0010629//negative regulation of gene expression;GO:0008283//cell proliferation;GO:0009628//response to abiotic stimulus;GO:0006351//transcription, DNA-templated;GO:0008637//apoptotic mitochondrial changes;GO:0000737//DNA catabolic process, endonucleolytic;GO:0…	gi|114050751|ref|NP_001039539.1|/7.54185e-171/myc proto-oncogene protein [Bos taurus]
104975290	1789.34	1.115	5.685	2.350116639	Up	0.817926533	LOC104975290	PREDICTED: Bos taurus uncharacterized LOC104975290 (LOC104975290), transcript variant X1, ncRNA	-	-	-	-	-
408000	2477.25	12.655	33.345	1.397762942	Up	0.809502125	7-Sep	PREDICTED: Bos taurus septin 7 (SEPT7), transcript variant X3, mRNA	K16944|1|0.0|780|nle:100599254|septin 7	GO:0015630//microtubule cytoskeleton;GO:0032155;GO:0044459;GO:0032156//septin cytoskeleton;GO:0000776//kinetochore;GO:0032432//actin filament bundle;GO:0005930//axoneme;GO:0015630//microtubule cytoskeleton;GO:0032155;GO:0044459;GO:0032156//septin cytoskeleton;GO:0000776//kinetochore;GO:0032432//actin filament bundle;GO:0005930//axoneme;GO:0015630//microtubule cytoskeleton;GO:0032155;GO:0044459;GO…	GO:0032561//guanyl ribonucleotide binding;GO:0032561//guanyl ribonucleotide binding;GO:0032561//guanyl ribonucleotide binding	GO:0048858//cell projection morphogenesis;GO:0008360//regulation of cell shape;GO:0051259//protein oligomerization;GO:0000087//mitotic M phase;GO:0048858//cell projection morphogenesis;GO:0008360//regulation of cell shape;GO:0051259//protein oligomerization;GO:0000087//mitotic M phase;GO:0048858//cell projection morphogenesis;GO:0008360//regulation of cell shape;GO:0051259//protein oligomerizatio…	gi|528946718|ref|XP_005205524.1|/0/PREDICTED: septin-7 isoform X3 [Bos taurus]
512938	1070	1.82	7.585	2.05921073	Up	0.817698846	UBD	Bos taurus ubiquitin D (UBD), mRNA	K12157|1|3e-78|294|bta:512938|ubiquitin D	-	-	-	gi|74268045|gb|AAI02439.1|/9.43911e-83/UBD protein [Bos taurus]
282358	4014.63	5.03	17.14	1.768736804	Up	0.831967213	SLC2A3	PREDICTED: Bos taurus solute carrier family 2 (facilitated glucose transporter), member 3 (SLC2A3), transcript variant X1, mRNA	K08142|1|0.0|769|bta:282358|MFS transporter, SP family, solute carrier family 2 (facilitated glucose transporter), member 3	GO:0031224//intrinsic component of membrane;GO:0044424;GO:0031224//intrinsic component of membrane;GO:0044424	GO:0005355//glucose transmembrane transporter activity;GO:0051183//vitamin transporter activity;GO:0005355//glucose transmembrane transporter activity;GO:0051183//vitamin transporter activity	GO:0008645//hexose transport;GO:0051180//vitamin transport;GO:0008645//hexose transport;GO:0051180//vitamin transport	gi|741927793|ref|XP_010803829.1|/0/PREDICTED: solute carrier family 2, facilitated glucose transporter member 3 isoform X1 [Bos taurus]
613715	897	5.04	21	2.058893689	Up	0.862806112	C28H10orf10	Bos taurus chromosome 28 open reading frame, human C10orf10 (C28H10orf10), mRNA	-	GO:0043231//intracellular membrane-bounded organelle	-	-	gi|114050931|ref|NP_001039980.1|/7.94767e-103/protein DEPP [Bos taurus]
280794	7791.38	6.55	30.44	2.216401547	Up	0.876922688	FN1	PREDICTED: Bos taurus fibronectin 1 (FN1), transcript variant X10, mRNA	K05717|1|0.0|3591|ssc:397620|fibronectin 1	GO:0044459;GO:0005578//proteinaceous extracellular matrix;GO:0044459;GO:0005578//proteinaceous extracellular matrix	GO:0008047//enzyme activator activity;GO:0005539//glycosaminoglycan binding;GO:0008047//enzyme activator activity;GO:0005539//glycosaminoglycan binding	GO:0034329//cell junction assembly;GO:0065008//regulation of biological quality;GO:0002526//acute inflammatory response;GO:0031589//cell-substrate adhesion;GO:0051345//positive regulation of hydrolase activity;GO:0034329//cell junction assembly;GO:0065008//regulation of biological quality;GO:0002526//acute inflammatory response;GO:0031589//cell-substrate adhesion;GO:0051345//positive regulation o…	gi|528940088|ref|XP_005202835.1|/0/PREDICTED: fibronectin isoform X4 [Bos taurus]
281179	2231.03	5.35	24.985	2.223451421	Up	0.872647237	G6PD	PREDICTED: Bos taurus glucose-6-phosphate dehydrogenase (G6PD), transcript variant X1, mRNA	K00036|1|0.0|1048|bom:102264364|glucose-6-phosphate 1-dehydrogenase [EC:1.1.1.49 1.1.1.363]	-	GO:0000166//nucleotide binding;GO:0016616//oxidoreductase activity, acting on the CH-OH group of donors, NAD or NADP as acceptor;GO:0000166//nucleotide binding;GO:0016616//oxidoreductase activity, acting on the CH-OH group of donors, NAD or NADP as acceptor	GO:0019318//hexose metabolic process;GO:0019318//hexose metabolic process	gi|296471087|tpg|DAA13202.1|/0/TPA: glucose-6-phosphate dehydrogenase isoform 1 [Bos taurus]
513451	2602.76	4.75	15.52	1.708129139	Up	0.824807731	SRSF11	PREDICTED: Bos taurus serine/arginine-rich splicing factor 11 (SRSF11), transcript variant X5, mRNA	K12899|1|2e-88|313|myd:102764300|splicing factor, arginine/serine-rich 11	-	-	-	gi|593716002|ref|XP_007104457.1|/1.62922e-93/PREDICTED: serine/arginine-rich splicing factor 11 isoform X1 [Physeter catodon]
508133	2516	6.455	18.31	1.50414279	Up	0.802292046	SDC4	PREDICTED: Bos taurus syndecan 4 (SDC4), mRNA	K16338|1|1e-68|264|bta:508133|syndecan 4	GO:0016020//membrane	-	-	gi|296480842|tpg|DAA22957.1|/9.30349e-68/TPA: syndecan 4-like [Bos taurus]
767836	2451	13.995	35.71	1.351416647	Up	0.806592795	PNRC2	Bos taurus proline rich nuclear receptor coactivator 2 (PNRC2), mRNA	K18751|1|7e-54|214|oas:101120435|proline-rich nuclear receptor coactivator 2	GO:0043231//intracellular membrane-bounded organelle;GO:0030529//intracellular ribonucleoprotein complex	-	GO:0000956//nuclear-transcribed mRNA catabolic process	gi|803153525|ref|XP_004016025.2|/6.26555e-53/PREDICTED: proline-rich nuclear receptor coactivator 2-like [Ovis aries]
