# Supplementary material for: Differential expression of mRNA-miRNAs related to intramuscular fat content in the longissimus dorsi in Xinjiang brown cattle
Source: PLoS One. 2018 Nov 9;13(11):e0206757. doi: 10.1371/journal.pone.0206757 (PMC6226300; doi:10.1371/journal.pone.0206757)
Supplement: S4 Table — (XLS) [file pone.0206757.s004.xls]

## Sheet: Sheet1
miRNA id	Target id	RNAhybrid MFE	RNAhybrid pvalue	miRanda MFE	miRanda score	GO term	Pathway	NR id	NR evalue	NR description	symbol	GeneID	miRNA id	Y1 Readnum	Y2 Readnum	log2Ratio(Y2/Y1)	Up-Down-Regulation	p-value	q-value
novel_mir1	ENSBTAT00000001859.4	-21.8	0.999543	NA	NA	-	K01896|1|1e-154|550|dku:Desku_1227|medium-chain acyl-CoA synthetase [EC:6.2.1.2]!K01895|3|1e-144|518|chy:CHY_0572|acetyl-CoA synthetase [EC:6.2.1.1]	gi|296473388|tpg|DAA15503.1|	0	TPA: acyl-coenzyme A synthetase ACSM1, mitochondrial [Bos taurus]	ACSM1		novel_mir1	2023	316	-2.60622	DOWN	9.05697e-286	1.8487e-285
bta-miR-671	ENSBTAT00000001859.4	-25.1	0.966717	-60.19	327	-	K01896|1|1e-154|550|dku:Desku_1227|medium-chain acyl-CoA synthetase [EC:6.2.1.2]!K01895|3|1e-144|518|chy:CHY_0572|acetyl-CoA synthetase [EC:6.2.1.1]	gi|296473388|tpg|DAA15503.1|	0	TPA: acyl-coenzyme A synthetase ACSM1, mitochondrial [Bos taurus]	ACSM1		bta-miR-671	1484	417	-1.75909	DOWN	3.13262e-129	4.8962e-129
bta-miR-181a	ENSBTAT00000001859.4	-22.8	0.997686	NA	NA	-	K01896|1|1e-154|550|dku:Desku_1227|medium-chain acyl-CoA synthetase [EC:6.2.1.2]!K01895|3|1e-144|518|chy:CHY_0572|acetyl-CoA synthetase [EC:6.2.1.1]	gi|296473388|tpg|DAA15503.1|	0	TPA: acyl-coenzyme A synthetase ACSM1, mitochondrial [Bos taurus]	ACSM1		bta-miR-181a	740197	326448	-1.10878	DOWN	0	0
bta-miR-148b	ENSBTAT00000001859.4	-24	0.911592	NA	NA	-	K01896|1|1e-154|550|dku:Desku_1227|medium-chain acyl-CoA synthetase [EC:6.2.1.2]!K01895|3|1e-144|518|chy:CHY_0572|acetyl-CoA synthetase [EC:6.2.1.1]	gi|296473388|tpg|DAA15503.1|	0	TPA: acyl-coenzyme A synthetase ACSM1, mitochondrial [Bos taurus]	ACSM1		bta-miR-148b	1233	561	-1.06382	DOWN	4.0516e-51	4.99186e-51
bta-miR-106a	ENSBTAT00000001859.4	-23.6	0.938654	NA	NA	-	K01896|1|1e-154|550|dku:Desku_1227|medium-chain acyl-CoA synthetase [EC:6.2.1.2]!K01895|3|1e-144|518|chy:CHY_0572|acetyl-CoA synthetase [EC:6.2.1.1]	gi|296473388|tpg|DAA15503.1|	0	TPA: acyl-coenzyme A synthetase ACSM1, mitochondrial [Bos taurus]	ACSM1		bta-miR-106a	79	34	-1.14404	DOWN	5.40597e-05	3.30054e-05
bta-miR-3432b	ENSBTAT00000021256.5	-20.4	0.999696	NA	NA	-	K17095|1|6e-70|268|sre:PTSG_10801|annexin A7/11	gi|73853762|ref|NP_786978.2|	0	annexin A1 [Bos taurus]	ANXA1		bta-miR-3432b	469	211	-1.08007	DOWN	5.96601e-21	5.74585e-21
novel_mir195	ENSBTAT00000012655.3	-27.2	0.569583	-25.79	148	-	K17095|1|4e-77|292|sre:PTSG_10801|annexin A7/11	gi|965943696|ref|XP_014952164.1|	0	PREDICTED: annexin A2 isoform X1 [Ovis aries]	ANXA1		novel_mir195	27	0	-5.68261	DOWN	9.31455e-08	6.73999e-08
novel_mir1	ENSBTAT00000012655.3	-25.8	0.559216	NA	NA	-	K17095|1|4e-77|292|sre:PTSG_10801|annexin A7/11	gi|965943696|ref|XP_014952164.1|	0	PREDICTED: annexin A2 isoform X1 [Ovis aries]	ANXA1		novel_mir1	2023	316	-2.60622	DOWN	9.05697e-286	1.8487e-285
novel_mir63	ENSBTAT00000023751.3	-20.4	0.999999	NA	NA	-	-	gi|507931560|ref|XP_004677023.1|	7.30996e-102	PREDICTED: caveolin-1 isoform X1 [Condylura cristata]	CAV1		novel_mir63	57	0	-6.76061	DOWN	1.89881e-14	1.67536e-14
bta-miR-6119-5p	ENSBTAT00000023751.3	-21	0.999878	NA	NA	-	-	gi|507931560|ref|XP_004677023.1|	7.30996e-102	PREDICTED: caveolin-1 isoform X1 [Condylura cristata]	CAV1		bta-miR-6119-5p	3835	742	-2.29746	DOWN	0	0
bta-miR-190a	ENSBTAT00000023751.3	-20.5	0.999956	NA	NA	-	-	gi|507931560|ref|XP_004677023.1|	7.30996e-102	PREDICTED: caveolin-1 isoform X1 [Condylura cristata]	CAV1		bta-miR-190a	3084	1234	-1.24918	DOWN	4.1598e-161	6.9803e-161
bta-miR-219	ENSBTAT00000064292.1	NA	NA	-21.81	161	-	-	gi|56119130|ref|NP_001007809.1|	3.14852e-89	caveolin-2 [Bos taurus]	CAV1		bta-miR-219	54	14	-1.87525	DOWN	1.43383e-06	9.73155e-07
novel_mir1	ENSBTAT00000014758.3	-20.1	1	NA	NA	-	K07750|1|1e-27|129|cci:CC1G_04738|methylsterol monooxygenase [EC:1.14.13.72]	gi|115497616|ref|NP_001068711.1|	5.43488e-164	cholesterol 25-hydroxylase [Bos taurus]	CH25H		novel_mir1	2023	316	-2.60622	DOWN	9.05697e-286	1.8487e-285
bta-miR-210	ENSBTAT00000014758.3	-28	0.547073	-26.77	167	-	K07750|1|1e-27|129|cci:CC1G_04738|methylsterol monooxygenase [EC:1.14.13.72]	gi|115497616|ref|NP_001068711.1|	5.43488e-164	cholesterol 25-hydroxylase [Bos taurus]	CH25H		bta-miR-210	969	415	-1.15111	DOWN	7.96322e-46	9.59515e-46
bta-miR-19a	ENSBTAT00000014758.3	-20.1	0.999998	NA	NA	-	K07750|1|1e-27|129|cci:CC1G_04738|methylsterol monooxygenase [EC:1.14.13.72]	gi|115497616|ref|NP_001068711.1|	5.43488e-164	cholesterol 25-hydroxylase [Bos taurus]	CH25H		bta-miR-19a	743	332	-1.0899	DOWN	1.08976e-32	1.20676e-32
bta-miR-150	ENSBTAT00000014758.3	-25.8	0.828209	NA	NA	-	K07750|1|1e-27|129|cci:CC1G_04738|methylsterol monooxygenase [EC:1.14.13.72]	gi|115497616|ref|NP_001068711.1|	5.43488e-164	cholesterol 25-hydroxylase [Bos taurus]	CH25H		bta-miR-150	54684	18853	-1.46405	DOWN	0	0
novel_mir87	ENSBTAT00000032674.2	-26	0.776056	NA	NA	-	-	gi|114052270|ref|NP_001039821.1|	0	chordin-like protein 2 precursor [Bos taurus]	CHRDL2		novel_mir87	0	30	5.97917	UP	8.01099e-09	6.06971e-09
novel_mir3	ENSBTAT00000032674.2	-20.9	0.999995	NA	NA	-	-	gi|114052270|ref|NP_001039821.1|	0	chordin-like protein 2 precursor [Bos taurus]	CHRDL2		novel_mir3	0	516	10.0835	UP	2.41733e-87	3.35629e-87
novel_mir23	ENSBTAT00000032674.2	-31.9	0.16738	NA	NA	-	-	gi|114052270|ref|NP_001039821.1|	0	chordin-like protein 2 precursor [Bos taurus]	CHRDL2		novel_mir23	0	40	6.39421	UP	3.38849e-11	2.75021e-11
novel_mir160	ENSBTAT00000032674.2	-22.1	0.975328	NA	NA	-	-	gi|114052270|ref|NP_001039821.1|	0	chordin-like protein 2 precursor [Bos taurus]	CHRDL2		novel_mir160	0	147	8.27195	UP	1.63605e-32	1.80441e-32
novel_mir127	ENSBTAT00000032674.2	-28.7	0.250044	-25.82	159	-	-	gi|114052270|ref|NP_001039821.1|	0	chordin-like protein 2 precursor [Bos taurus]	CHRDL2		novel_mir127	0	683	10.488	UP	3.06384e-108	4.5055e-108
bta-miR-365-5p	ENSBTAT00000032674.2	-29.4	0.243598	-26.47	161	-	-	gi|114052270|ref|NP_001039821.1|	0	chordin-like protein 2 precursor [Bos taurus]	CHRDL2		bta-miR-365-5p	461	906	1.04702	UP	6.52289e-39	7.46502e-39
bta-miR-330	ENSBTAT00000032674.2	-29.8	0.206663	-25.38	155	-	-	gi|114052270|ref|NP_001039821.1|	0	chordin-like protein 2 precursor [Bos taurus]	CHRDL2		bta-miR-330	77	175	1.2567	UP	3.19391e-11	2.59999e-11
bta-miR-2397-3p	ENSBTAT00000032674.2	-30.1	0.130954	-25.02	157	-	-	gi|114052270|ref|NP_001039821.1|	0	chordin-like protein 2 precursor [Bos taurus]	CHRDL2		bta-miR-2397-3p	12	58	2.3453	UP	3.52381e-09	2.69981e-09
bta-miR-152	ENSBTAT00000032674.2	-25	0.737923	NA	NA	-	-	gi|114052270|ref|NP_001039821.1|	0	chordin-like protein 2 precursor [Bos taurus]	CHRDL2		bta-miR-152	1215	8998	2.96093	UP	0	0
bta-miR-133a	ENSBTAT00000032674.2	-21.8	0.998023	NA	NA	-	-	gi|114052270|ref|NP_001039821.1|	0	chordin-like protein 2 precursor [Bos taurus]	CHRDL2		bta-miR-1343-5p	138	266	1.01904	UP	4.69583e-12	3.91586e-12
novel_mir96	ENSBTAT00000014575.5	-29.1	0.024647	-26.16	143	-	K06268|1|2e-18|95.1|tms:TREMEDRAFT_74178|serine/threonine-protein phosphatase 2B regulatory subunit	gi|965985914|ref|XP_014957446.1|	1.92999e-86	PREDICTED: calcium and integrin-binding family member 2 isoform X2 [Ovis aries]	CIB2		novel_mir96	0	12	4.65724	UP	0.000352779	0.000192599
novel_mir189	ENSBTAT00000014575.5	-22.2	0.671749	NA	NA	-	K06268|1|2e-18|95.1|tms:TREMEDRAFT_74178|serine/threonine-protein phosphatase 2B regulatory subunit	gi|965985914|ref|XP_014957446.1|	1.92999e-86	PREDICTED: calcium and integrin-binding family member 2 isoform X2 [Ovis aries]	CIB2		novel_mir189	0	11	4.53171	UP	0.000669	0.00035531
novel_mir57	ENSBTAT00000027518.5	-21.5	0.999998	NA	NA	-	-	-	-	-	CIITA		novel_mir57	0	17	5.15974	UP	1.56892e-05	1.00735e-05
novel_mir208	ENSBTAT00000027518.5	-24.8	0.95933	NA	NA	-	-	-	-	-	CIITA		novel_mir208	0	20	5.39421	UP	2.57303e-06	1.71235e-06
novel_mir150	ENSBTAT00000027518.5	-26.5	0.857823	-32.18	169	-	-	-	-	-	CIITA		novel_mir150	0	13	4.77272	UP	0.000187188	0.000105566
bta-miR-708	ENSBTAT00000027518.5	-26.9	0.799653	-45.13	296	-	-	-	-	-	CIITA		bta-miR-708	2312	17045	2.95441	UP	0	0
bta-miR-199c	ENSBTAT00000027518.5	-21.3	0.999985	NA	NA	-	-	-	-	-	CIITA		bta-miR-199c	118	12038	6.74494	UP	0	0
bta-miR-125a	ENSBTAT00000027518.5	-26.7	0.872095	-25.23	151	-	-	-	-	-	CIITA		bta-miR-125a	14046	56039	2.06855	UP	0	0
novel_mir245	ENSBTAT00000030652.3	-24	0.876662	NA	NA	-	-	gi|114051532|ref|NP_001040051.1|	4.38297e-136	cytokine-inducible SH2-containing protein [Bos taurus]	CISH		novel_mir245	10	31	1.70455	UP	0.00045467	0.000247731
novel_mir240	ENSBTAT00000030652.3	-29.4	0.281489	-29.14	151	-	-	gi|114051532|ref|NP_001040051.1|	4.38297e-136	cytokine-inducible SH2-containing protein [Bos taurus]	CISH		novel_mir240	0	13	4.77272	UP	0.000187188	0.000105566
novel_mir2	ENSBTAT00000030652.3	-27	0.802807	NA	NA	-	-	gi|114051532|ref|NP_001040051.1|	4.38297e-136	cytokine-inducible SH2-containing protein [Bos taurus]	CISH		novel_mir2	752	1490	1.05879	UP	5.64974e-64	7.35865e-64
novel_mir16	ENSBTAT00000030652.3	-33.8	0.082402	NA	NA	-	-	gi|114051532|ref|NP_001040051.1|	4.38297e-136	cytokine-inducible SH2-containing protein [Bos taurus]	CISH		novel_mir16	0	35	6.20156	UP	5.04059e-10	3.96178e-10
bta-miR-99b	ENSBTAT00000030652.3	-21.9	0.999793	NA	NA	-	-	gi|114051532|ref|NP_001040051.1|	4.38297e-136	cytokine-inducible SH2-containing protein [Bos taurus]	CISH		bta-miR-99b	34038	73418	1.18127	UP	0	0
bta-miR-877	ENSBTAT00000030652.3	-25	0.804589	NA	NA	-	-	gi|114051532|ref|NP_001040051.1|	4.38297e-136	cytokine-inducible SH2-containing protein [Bos taurus]	CISH		bta-miR-877	768	1839	1.33202	UP	3.29789e-112	4.92917e-112
bta-miR-6530	ENSBTAT00000030652.3	-22.3	0.99588	NA	NA	-	-	gi|114051532|ref|NP_001040051.1|	4.38297e-136	cytokine-inducible SH2-containing protein [Bos taurus]	CISH		bta-miR-6530	2	19	3.32021	UP	5.3222e-05	3.28114e-05
bta-miR-152	ENSBTAT00000030652.3	-27.4	0.441793	NA	NA	-	-	gi|114051532|ref|NP_001040051.1|	4.38297e-136	cytokine-inducible SH2-containing protein [Bos taurus]	CISH		bta-miR-152	1215	8998	2.96093	UP	0	0
bta-miR-143	ENSBTAT00000030652.3	-21.2	0.999896	NA	NA	-	-	gi|114051532|ref|NP_001040051.1|	4.38297e-136	cytokine-inducible SH2-containing protein [Bos taurus]	CISH		bta-miR-143	732206	8299441	3.57497	UP	0	0
bta-let-7i	ENSBTAT00000030652.3	-29.6	0.155825	-26.46	166	-	-	gi|114051532|ref|NP_001040051.1|	4.38297e-136	cytokine-inducible SH2-containing protein [Bos taurus]	CISH		bta-let-7i	122715	406585	1.80053	UP	0	0
novel_mir90	ENSBTAT00000001536.5	-38.1	0.025822	-41.1	161	-	K14457|1|1e-75|288|ddi:DDB_G0290279|2-acylglycerol O-acyltransferase 2 [EC:2.3.1.22]	gi|148232525|ref|NP_991362.2|	0	diacylglycerol O-acyltransferase 2 [Bos taurus]	DGAT2		novel_mir90	29	0	-5.7857	DOWN	3.12158e-08	2.32015e-08
novel_mir193	ENSBTAT00000001536.5	-30.5	0.274776	-28.04	147	-	K14457|1|1e-75|288|ddi:DDB_G0290279|2-acylglycerol O-acyltransferase 2 [EC:2.3.1.22]	gi|148232525|ref|NP_991362.2|	0	diacylglycerol O-acyltransferase 2 [Bos taurus]	DGAT2		novel_mir193	16	0	-4.92772	DOWN	4.85426e-05	3.01758e-05
novel_mir1	ENSBTAT00000001536.5	-27.5	0.523635	NA	NA	-	K14457|1|1e-75|288|ddi:DDB_G0290279|2-acylglycerol O-acyltransferase 2 [EC:2.3.1.22]	gi|148232525|ref|NP_991362.2|	0	diacylglycerol O-acyltransferase 2 [Bos taurus]	DGAT2		novel_mir1	2023	316	-2.60622	DOWN	9.05697e-286	1.8487e-285
novel_mir23	ENSBTAT00000056239.2	NA	NA	-41.43	176	-	K17307|1|4e-24|116|mbr:MONBRDRAFT_27644|fibulin 1/2	gi|27806659|ref|NP_776462.1|	4.45197e-176	protein delta homolog 1 precursor [Bos taurus]	DLK1		novel_mir23	0	40	6.39421	UP	3.38849e-11	2.75021e-11
novel_mir2	ENSBTAT00000056239.2	-36	0.026317	NA	NA	-	K17307|1|4e-24|116|mbr:MONBRDRAFT_27644|fibulin 1/2	gi|27806659|ref|NP_776462.1|	4.45197e-176	protein delta homolog 1 precursor [Bos taurus]	DLK1		novel_mir2	752	1490	1.05879	UP	5.64974e-64	7.35865e-64
novel_mir159	ENSBTAT00000056239.2	-21	0.980319	NA	NA	-	K17307|1|4e-24|116|mbr:MONBRDRAFT_27644|fibulin 1/2	gi|27806659|ref|NP_776462.1|	4.45197e-176	protein delta homolog 1 precursor [Bos taurus]	DLK1		novel_mir159	0	47	6.62687	UP	8.52519e-13	7.15279e-13
novel_mir155	ENSBTAT00000056239.2	-25.1	0.758782	NA	NA	-	K17307|1|4e-24|116|mbr:MONBRDRAFT_27644|fibulin 1/2	gi|27806659|ref|NP_776462.1|	4.45197e-176	protein delta homolog 1 precursor [Bos taurus]	DLK1		novel_mir155	0	13	4.77272	UP	0.000187188	0.000105566
bta-miR-375	ENSBTAT00000056239.2	-23.8	0.905024	NA	NA	-	K17307|1|4e-24|116|mbr:MONBRDRAFT_27644|fibulin 1/2	gi|27806659|ref|NP_776462.1|	4.45197e-176	protein delta homolog 1 precursor [Bos taurus]	DLK1		bta-miR-375	417	2560	2.6903	UP	0	0
bta-miR-2355-3p	ENSBTAT00000056239.2	-20	0.99995	NA	NA	-	K17307|1|4e-24|116|mbr:MONBRDRAFT_27644|fibulin 1/2	gi|27806659|ref|NP_776462.1|	4.45197e-176	protein delta homolog 1 precursor [Bos taurus]	DLK1		bta-miR-2355-3p	3	55	4.26868	UP	6.39725e-14	5.5198e-14
bta-miR-147	ENSBTAT00000056239.2	-23.3	0.895827	NA	NA	-	K17307|1|4e-24|116|mbr:MONBRDRAFT_27644|fibulin 1/2	gi|27806659|ref|NP_776462.1|	4.45197e-176	protein delta homolog 1 precursor [Bos taurus]	DLK1		bta-miR-147	10	42	2.14267	UP	1.98495e-06	1.33396e-06
novel_mir1	ENSBTAT00000023206.5	-23	0.987897	NA	NA	-	K17307|1|6e-43|179|dpp:DICPUDRAFT_15402|fibulin 1/2	gi|795274017|ref|XP_011812831.1|	0	PREDICTED: EGF-containing fibulin-like extracellular matrix protein 1 isoform X1 [Colobus angolensis palliatus]	EFEMP1		novel_mir1	2023	316	-2.60622	DOWN	9.05697e-286	1.8487e-285
novel_mir54	ENSBTAT00000004358.3	-42.8	0.012973	-29.36	162	-	K10249|1|1e-56|225|mbr:MONBRDRAFT_34287|elongation of very long chain fatty acids protein 4 [EC:2.3.1.199]	gi|114051327|ref|NP_001040062.1|	0	elongation of very long chain fatty acids protein 5 [Bos taurus]	ELOVL5		novel_mir54	12	0	-4.51268	DOWN	0.000535794	0.000287918
novel_mir137	ENSBTAT00000004358.3	-27.8	0.735378	-28.28	152	-	K10249|1|1e-56|225|mbr:MONBRDRAFT_34287|elongation of very long chain fatty acids protein 4 [EC:2.3.1.199]	gi|114051327|ref|NP_001040062.1|	0	elongation of very long chain fatty acids protein 5 [Bos taurus]	ELOVL5		novel_mir137	14	0	-4.73508	DOWN	0.000159656	9.25194e-05
novel_mir1	ENSBTAT00000004358.3	-27.8	0.519166	NA	NA	-	K10249|1|1e-56|225|mbr:MONBRDRAFT_34287|elongation of very long chain fatty acids protein 4 [EC:2.3.1.199]	gi|114051327|ref|NP_001040062.1|	0	elongation of very long chain fatty acids protein 5 [Bos taurus]	ELOVL5		novel_mir1	2023	316	-2.60622	DOWN	9.05697e-286	1.8487e-285
bta-miR-383	ENSBTAT00000004358.3	-20	1	NA	NA	-	K10249|1|1e-56|225|mbr:MONBRDRAFT_34287|elongation of very long chain fatty acids protein 4 [EC:2.3.1.199]	gi|114051327|ref|NP_001040062.1|	0	elongation of very long chain fatty acids protein 5 [Bos taurus]	ELOVL5		bta-miR-383	1315	523	-1.2579	DOWN	1.50568e-70	2.01879e-70
bta-miR-193b	ENSBTAT00000004358.3	-27.4	0.745522	-25.87	163	-	K10249|1|1e-56|225|mbr:MONBRDRAFT_34287|elongation of very long chain fatty acids protein 4 [EC:2.3.1.199]	gi|114051327|ref|NP_001040062.1|	0	elongation of very long chain fatty acids protein 5 [Bos taurus]	ELOVL5		bta-miR-193b	372232	136565	-1.37433	DOWN	0	0
novel_mir80	ENSBTAT00000028836.4	-32.3	0.022685	-26.59	155	-	-	gi|329755360|ref|NP_001193336.1|	0	activity-regulated cytoskeleton-associated protein [Bos taurus]	FAM132B		novel_mir80	0	14	4.87963	UP	9.99087e-05	5.88945e-05
novel_mir72	ENSBTAT00000042641.2	NA	NA	-115.06	493	-	-	gi|982920608|ref|XP_015322882.1|	8.84571e-99	PREDICTED: erythroferrone isoform X1 [Bos taurus]	FAM132B		novel_mir72	70	166	1.31804	UP	1.97004e-11	1.61815e-11
novel_mir232	ENSBTAT00000028836.4	-31.4	0.083068	NA	NA	-	-	gi|329755360|ref|NP_001193336.1|	0	activity-regulated cytoskeleton-associated protein [Bos taurus]	FAM132B		novel_mir232	0	127	8.06096	UP	6.7899e-29	7.17056e-29
bta-miR-654	ENSBTAT00000042641.2	-24.2	0.695274	NA	NA	-	-	gi|982920608|ref|XP_015322882.1|	8.84571e-99	PREDICTED: erythroferrone isoform X1 [Bos taurus]	FAM132B		bta-miR-654	49	107	1.19904	UP	5.68656e-07	3.91785e-07
bta-miR-452	ENSBTAT00000042641.2	-23	0.84884	NA	NA	-	-	gi|982920608|ref|XP_015322882.1|	8.84571e-99	PREDICTED: erythroferrone isoform X1 [Bos taurus]	FAM132B		bta-miR-452	88	224	1.4202	UP	1.59453e-16	1.45378e-16
bta-miR-2892	ENSBTAT00000042641.2	-29.2	0.274031	-25.33	147	-	-	gi|982920608|ref|XP_015322882.1|	8.84571e-99	PREDICTED: erythroferrone isoform X1 [Bos taurus]	FAM132B		bta-miR-2892	321	685	1.16581	UP	3.55442e-35	4.01737e-35
bta-miR-2474	ENSBTAT00000042641.2	-31.3	0.073519	-29.88	144	-	-	gi|982920608|ref|XP_015322882.1|	8.84571e-99	PREDICTED: erythroferrone isoform X1 [Bos taurus]	FAM132B		bta-miR-2474	89	471	2.47613	UP	1.4362e-67	1.90694e-67
novel_mir185	ENSBTAT00000031229.4	-21.1	0.959145	NA	NA	-	-	gi|625284690|ref|XP_007634048.1|	1.80627e-49	PREDICTED: uncharacterized protein LOC103158622 isoform X2 [Cricetulus griseus]	FAM19A5		novel_mir185	0	25	5.71614	UP	1.37346e-07	9.83428e-08
novel_mir91	ENSBTAT00000021260.4	-32.3	0.478112	-30.64	164	-	K12443|1|1e-107|397|aja:AJAP_22190|phthiocerol/phenolphthiocerol synthesis type-I polyketide synthase D	gi|528996770|ref|XP_005221054.1|	0	PREDICTED: fatty acid synthase isoform X1 [Bos taurus]	FASN		novel_mir91	41	0	-6.28527	DOWN	5.52578e-11	4.45844e-11
novel_mir250	ENSBTAT00000021260.4	-25.8	0.978989	NA	NA	-	K12443|1|1e-107|397|aja:AJAP_22190|phthiocerol/phenolphthiocerol synthesis type-I polyketide synthase D	gi|528996770|ref|XP_005221054.1|	0	PREDICTED: fatty acid synthase isoform X1 [Bos taurus]	FASN		novel_mir250	16	0	-4.92772	DOWN	4.85426e-05	3.01758e-05
novel_mir209	ENSBTAT00000021260.4	-25	0.999975	NA	NA	-	K12443|1|1e-107|397|aja:AJAP_22190|phthiocerol/phenolphthiocerol synthesis type-I polyketide synthase D	gi|528996770|ref|XP_005221054.1|	0	PREDICTED: fatty acid synthase isoform X1 [Bos taurus]	FASN		novel_mir209	62	12	-2.29695	DOWN	4.08696e-09	3.12252e-09
novel_mir201	ENSBTAT00000021260.4	-25.8	0.999963	-27.41	151	-	K12443|1|1e-107|397|aja:AJAP_22190|phthiocerol/phenolphthiocerol synthesis type-I polyketide synthase D	gi|528996770|ref|XP_005221054.1|	0	PREDICTED: fatty acid synthase isoform X1 [Bos taurus]	FASN		novel_mir201	15	0	-4.83461	DOWN	8.78241e-05	5.27948e-05
novel_mir119	ENSBTAT00000021260.4	-26.1	0.993162	-44.42	309	-	K12443|1|1e-107|397|aja:AJAP_22190|phthiocerol/phenolphthiocerol synthesis type-I polyketide synthase D	gi|528996770|ref|XP_005221054.1|	0	PREDICTED: fatty acid synthase isoform X1 [Bos taurus]	FASN		novel_mir119	10	0	-4.24965	DOWN	0.00183873	0.000947137
novel_mir1	ENSBTAT00000021260.4	-25.6	0.993867	NA	NA	-	K12443|1|1e-107|397|aja:AJAP_22190|phthiocerol/phenolphthiocerol synthesis type-I polyketide synthase D	gi|528996770|ref|XP_005221054.1|	0	PREDICTED: fatty acid synthase isoform X1 [Bos taurus]	FASN		novel_mir1	2023	316	-2.60622	DOWN	9.05697e-286	1.8487e-285
bta-miR-30b-5p	ENSBTAT00000021260.4	-20.4	1	NA	NA	-	K12443|1|1e-107|397|aja:AJAP_22190|phthiocerol/phenolphthiocerol synthesis type-I polyketide synthase D	gi|528996770|ref|XP_005221054.1|	0	PREDICTED: fatty acid synthase isoform X1 [Bos taurus]	FASN		bta-miR-30b-5p	36509	13860	-1.32505	DOWN	0	0
bta-miR-2888	ENSBTAT00000021260.4	-26.6	0.979056	-32.69	156	-	K12443|1|1e-107|397|aja:AJAP_22190|phthiocerol/phenolphthiocerol synthesis type-I polyketide synthase D	gi|528996770|ref|XP_005221054.1|	0	PREDICTED: fatty acid synthase isoform X1 [Bos taurus]	FASN		bta-miR-2888	54	23	-1.15905	DOWN	0.000743679	0.000393445
bta-miR-2465	ENSBTAT00000021260.4	-30.9	0.576895	-42.69	306	-	K12443|1|1e-107|397|aja:AJAP_22190|phthiocerol/phenolphthiocerol synthesis type-I polyketide synthase D	gi|528996770|ref|XP_005221054.1|	0	PREDICTED: fatty acid synthase isoform X1 [Bos taurus]	FASN		bta-miR-2465	25	4	-2.57158	DOWN	6.70907e-05	4.06888e-05
bta-miR-2285s	ENSBTAT00000021260.4	-20	1	NA	NA	-	K12443|1|1e-107|397|aja:AJAP_22190|phthiocerol/phenolphthiocerol synthesis type-I polyketide synthase D	gi|528996770|ref|XP_005221054.1|	0	PREDICTED: fatty acid synthase isoform X1 [Bos taurus]	FASN		bta-miR-2285s	443	156	-1.43348	DOWN	4.5104e-30	4.83797e-30
bta-miR-184	ENSBTAT00000021260.4	-22.7	1	NA	NA	-	K12443|1|1e-107|397|aja:AJAP_22190|phthiocerol/phenolphthiocerol synthesis type-I polyketide synthase D	gi|528996770|ref|XP_005221054.1|	0	PREDICTED: fatty acid synthase isoform X1 [Bos taurus]	FASN		bta-miR-184	24609	4689	-2.31955	DOWN	0	0
bta-miR-181a	ENSBTAT00000021260.4	-23.8	0.999995	NA	NA	-	K12443|1|1e-107|397|aja:AJAP_22190|phthiocerol/phenolphthiocerol synthesis type-I polyketide synthase D	gi|528996770|ref|XP_005221054.1|	0	PREDICTED: fatty acid synthase isoform X1 [Bos taurus]	FASN		bta-miR-181a	740197	326448	-1.10878	DOWN	0	0
bta-miR-122	ENSBTAT00000021260.4	NA	NA	-23.08	152	-	K12443|1|1e-107|397|aja:AJAP_22190|phthiocerol/phenolphthiocerol synthesis type-I polyketide synthase D	gi|528996770|ref|XP_005221054.1|	0	PREDICTED: fatty acid synthase isoform X1 [Bos taurus]	FASN		bta-miR-122	7929	418	-4.17328	DOWN	0	0
novel_mir206	ENSBTAT00000016891.4	-20.1	0.922526	NA	NA	-	-	gi|30315652|ref|NP_847895.1|	2.8e-37	somatoliberin precursor [Bos taurus]	GHRH	281191	novel_mir206	971	194	-2.25113	DOWN	5.88612e-117	8.99425e-117
novel_mir1	ENSBTAT00000016891.4	-22	0.702784	NA	NA	-	-	gi|30315652|ref|NP_847895.1|	2.8e-37	somatoliberin precursor [Bos taurus]	GHRH	281191	novel_mir1	2023	316	-2.60622	DOWN	9.05697e-286	1.8487e-285
bta-miR-6516	ENSBTAT00000016891.4	-20.6	0.817377	NA	NA	-	-	gi|30315652|ref|NP_847895.1|	2.8e-37	somatoliberin precursor [Bos taurus]	GHRH	281191
bta-miR-543	ENSBTAT00000016891.4	-20.9	0.849568	NA	NA	-	-	gi|30315652|ref|NP_847895.1|	2.8e-37	somatoliberin precursor [Bos taurus]	GHRH	281191
bta-miR-3613a	ENSBTAT00000016891.4	-24.8	0.086855	NA	NA	-	-	gi|30315652|ref|NP_847895.1|	2.8e-37	somatoliberin precursor [Bos taurus]	GHRH	281191
bta-miR-2397-5p	ENSBTAT00000016891.4	-24.7	0.329809	NA	NA	-	-	gi|30315652|ref|NP_847895.1|	2.8e-37	somatoliberin precursor [Bos taurus]	GHRH	281191
bta-miR-2365	ENSBTAT00000016891.4	-20.9	0.564239	NA	NA	-	-	gi|30315652|ref|NP_847895.1|	2.8e-37	somatoliberin precursor [Bos taurus]	GHRH	281191
bta-miR-18b	ENSBTAT00000016891.4	-31.3	0.006528	-26.03	167	-	-	gi|30315652|ref|NP_847895.1|	2.8e-37	somatoliberin precursor [Bos taurus]	GHRH	281191
bta-miR-1185	ENSBTAT00000016891.4	-21.8	0.599823	NA	NA	-	-	gi|30315652|ref|NP_847895.1|	2.8e-37	somatoliberin precursor [Bos taurus]	GHRH	281191
bta-miR-103	ENSBTAT00000016891.4	-20.7	0.933261	NA	NA	-	-	gi|30315652|ref|NP_847895.1|	2.8e-37	somatoliberin precursor [Bos taurus]	GHRH	281191
novel_mir1	ENSBTAT00000007090.1	-21.8	0.868438	NA	NA	-	K08870|1|1e-08|62.8|ngr:NAEGRDRAFT_58328|twinfilin!K05765|2|8e-07|57.0|wse:WALSEDRAFT_41165|cofilin	-	-	-	GMFG		novel_mir1	2023	316	-2.60622	DOWN	9.05697e-286	1.8487e-285
novel_mir1	ENSBTAT00000060554.2	-21.9	0.99617	NA	NA	-	K00432|1|4e-26|123|psoj:PHYSODRAFT_517143|glutathione peroxidase [EC:1.11.1.9]	gi|449500|prf||1919301A	7.29171e-115	selernium-dependent glutathione peroxidase	GPX3		novel_mir1	2023	316	-2.60622	DOWN	9.05697e-286	1.8487e-285
bta-miR-19a	ENSBTAT00000060554.2	-21.7	0.992622	NA	NA	-	K00432|1|4e-26|123|psoj:PHYSODRAFT_517143|glutathione peroxidase [EC:1.11.1.9]	gi|449500|prf||1919301A	7.29171e-115	selernium-dependent glutathione peroxidase	GPX3		bta-miR-19a	743	332	-1.0899	DOWN	1.08976e-32	1.20676e-32
bta-miR-1247-3p	ENSBTAT00000060554.2	-25.5	0.774785	-44.04	302	-	K00432|1|4e-26|123|psoj:PHYSODRAFT_517143|glutathione peroxidase [EC:1.11.1.9]	gi|449500|prf||1919301A	7.29171e-115	selernium-dependent glutathione peroxidase	GPX3		bta-miR-1247-3p	1407	496	-1.43193	DOWN	1.62956e-91	2.34588e-91
novel_mir54	ENSBTAT00000006297.4	-38.2	0.009677	-36.83	162	-	-	gi|155372197|ref|NP_001094709.1|	1.15e-64	gastrin-releasing peptide precursor [Bos taurus]	GRP	615323	novel_mir54	12	0	-4.51268	DOWN	0.000535794	0.000287918
novel_mir223	ENSBTAT00000006297.4	NA	NA	-20.61	155	-	-	gi|155372197|ref|NP_001094709.1|	1.15e-64	gastrin-releasing peptide precursor [Bos taurus]	GRP	615323
novel_mir181	ENSBTAT00000006297.4	-30	0.074719	-30.12	167	-	-	gi|155372197|ref|NP_001094709.1|	1.15e-64	gastrin-releasing peptide precursor [Bos taurus]	GRP	615323
novel_mir178	ENSBTAT00000006297.4	-32.9	0.024298	-29.75	157	-	-	gi|155372197|ref|NP_001094709.1|	1.15e-64	gastrin-releasing peptide precursor [Bos taurus]	GRP	615323
novel_mir153	ENSBTAT00000006297.4	-35.2	0.008555	-30.7	155	-	-	gi|155372197|ref|NP_001094709.1|	1.15e-64	gastrin-releasing peptide precursor [Bos taurus]	GRP	615323
novel_mir1	ENSBTAT00000006297.4	-22.9	0.768648	NA	NA	-	-	gi|155372197|ref|NP_001094709.1|	1.15e-64	gastrin-releasing peptide precursor [Bos taurus]	GRP	615323	novel_mir1	2023	316	-2.60622	DOWN	9.05697e-286	1.8487e-285
bta-miR-664a	ENSBTAT00000006297.4	-28.3	0.145563	-48.38	309	-	-	gi|155372197|ref|NP_001094709.1|	1.15e-64	gastrin-releasing peptide precursor [Bos taurus]	GRP	615323
bta-miR-658	ENSBTAT00000006297.4	-34.3	0.030291	-30.06	159	-	-	gi|155372197|ref|NP_001094709.1|	1.15e-64	gastrin-releasing peptide precursor [Bos taurus]	GRP	615323
bta-miR-484	ENSBTAT00000006297.4	-30.5	0.065815	-26.53	153	-	-	gi|155372197|ref|NP_001094709.1|	1.15e-64	gastrin-releasing peptide precursor [Bos taurus]	GRP	615323
bta-miR-362-5p	ENSBTAT00000006297.4	-27.5	0.205224	NA	NA	-	-	gi|155372197|ref|NP_001094709.1|	1.15e-64	gastrin-releasing peptide precursor [Bos taurus]	GRP	615323
bta-miR-320b	ENSBTAT00000006297.4	-32.4	0.01313	-28.89	170	-	-	gi|155372197|ref|NP_001094709.1|	1.15e-64	gastrin-releasing peptide precursor [Bos taurus]	GRP	615323
bta-miR-2886	ENSBTAT00000006297.4	-38.4	0.000726	-33.3	158	-	-	gi|155372197|ref|NP_001094709.1|	1.15e-64	gastrin-releasing peptide precursor [Bos taurus]	GRP	615323
bta-miR-27a-5p	ENSBTAT00000006297.4	-25.6	0.347029	NA	NA	-	-	gi|155372197|ref|NP_001094709.1|	1.15e-64	gastrin-releasing peptide precursor [Bos taurus]	GRP	615323	bta-miR-27a-5p	96	42	-1.12037	DOWN	1.20647e-05	7.91349e-06
bta-miR-2436-3p	ENSBTAT00000006297.4	-28.5	0.218074	-26.47	149	-	-	gi|155372197|ref|NP_001094709.1|	1.15e-64	gastrin-releasing peptide precursor [Bos taurus]	GRP	615323
bta-miR-2378	ENSBTAT00000006297.4	-22.3	0.861735	NA	NA	-	-	gi|155372197|ref|NP_001094709.1|	1.15e-64	gastrin-releasing peptide precursor [Bos taurus]	GRP	615323
novel_mir39	ENSBTAT00000057500.2	-22	0.98933	NA	NA	-	K03283|1|0.0|894|mbr:MONBRDRAFT_31085|heat shock 70kDa protein 1/8	gi|296489899|tpg|DAA32012.1|	0	TPA: heat shock protein 70-like [Bos taurus]	HSPA6		novel_mir39	0	10	4.39421	UP	0.00127708	0.000662821
novel_mir236	ENSBTAT00000057500.2	-26.2	0.687784	NA	NA	-	K03283|1|0.0|894|mbr:MONBRDRAFT_31085|heat shock 70kDa protein 1/8	gi|296489899|tpg|DAA32012.1|	0	TPA: heat shock protein 70-like [Bos taurus]	HSPA6		novel_mir236	21	83	2.055	UP	7.56455e-11	6.06761e-11
novel_mir232	ENSBTAT00000057500.2	NA	NA	-49.62	315	-	K03283|1|0.0|894|mbr:MONBRDRAFT_31085|heat shock 70kDa protein 1/8	gi|296489899|tpg|DAA32012.1|	0	TPA: heat shock protein 70-like [Bos taurus]	HSPA6		novel_mir232	0	127	8.06096	UP	6.7899e-29	7.17056e-29
novel_mir2	ENSBTAT00000057500.2	-20	1	NA	NA	-	K03283|1|0.0|894|mbr:MONBRDRAFT_31085|heat shock 70kDa protein 1/8	gi|296489899|tpg|DAA32012.1|	0	TPA: heat shock protein 70-like [Bos taurus]	HSPA6		novel_mir2	752	1490	1.05879	UP	5.64974e-64	7.35865e-64
bta-miR-2891	ENSBTAT00000057500.2	-23.3	0.892722	NA	NA	-	K03283|1|0.0|894|mbr:MONBRDRAFT_31085|heat shock 70kDa protein 1/8	gi|296489899|tpg|DAA32012.1|	0	TPA: heat shock protein 70-like [Bos taurus]	HSPA6		bta-miR-2891	16	38	1.32021	UP	0.00131066	0.000678961
bta-miR-2409	ENSBTAT00000057500.2	-24	0.920138	NA	NA	-	K03283|1|0.0|894|mbr:MONBRDRAFT_31085|heat shock 70kDa protein 1/8	gi|296489899|tpg|DAA32012.1|	0	TPA: heat shock protein 70-like [Bos taurus]	HSPA6		bta-miR-2409	9	58	2.76034	UP	9.94244e-11	7.95163e-11
bta-miR-223	ENSBTAT00000057500.2	-21.1	0.999799	NA	NA	-	K03283|1|0.0|894|mbr:MONBRDRAFT_31085|heat shock 70kDa protein 1/8	gi|296489899|tpg|DAA32012.1|	0	TPA: heat shock protein 70-like [Bos taurus]	HSPA6		bta-miR-223	902	4976	2.53607	UP	0	0
novel_mir198	ENSBTAT00000002084.5	-27.4	0.919513	-29.21	155	-	-	gi|118150924|ref|NP_001071377.1|	4.28744e-122	insulin-induced gene 1 protein [Bos taurus]	INSIG1		novel_mir198	12	0	-4.51268	DOWN	0.000535794	0.000287918
novel_mir119	ENSBTAT00000002084.5	-26.5	0.793467	NA	NA	-	-	gi|118150924|ref|NP_001071377.1|	4.28744e-122	insulin-induced gene 1 protein [Bos taurus]	INSIG1		novel_mir119	10	0	-4.24965	DOWN	0.00183873	0.000947137
novel_mir1	ENSBTAT00000002084.5	-27.1	0.627423	NA	NA	-	-	gi|118150924|ref|NP_001071377.1|	4.28744e-122	insulin-induced gene 1 protein [Bos taurus]	INSIG1		novel_mir1	2023	316	-2.60622	DOWN	9.05697e-286	1.8487e-285
bta-miR-660	ENSBTAT00000002084.5	-32.5	0.091593	-27.85	172	-	-	gi|118150924|ref|NP_001071377.1|	4.28744e-122	insulin-induced gene 1 protein [Bos taurus]	INSIG1		bta-miR-660	99058	39968	-1.23715	DOWN	0	0
bta-miR-151-5p	ENSBTAT00000002084.5	-20.5	1	NA	NA	-	-	gi|118150924|ref|NP_001071377.1|	4.28744e-122	insulin-induced gene 1 protein [Bos taurus]	INSIG1		bta-miR-151-5p	119464	47918	-1.24566	DOWN	0	0
novel_mir238	ENSBTAT00000019853.4	-31.2	0.257583	-27.53	164	-	-	gi|741924363|ref|XP_010802755.1|	2.64254e-77	PREDICTED: leptin isoform X1 [Bos taurus]	LEP		novel_mir238	12	0	-4.51268	DOWN	0.000535794	0.000287918
novel_mir177	ENSBTAT00000019853.4	-25.4	0.754925	NA	NA	-	-	gi|741924363|ref|XP_010802755.1|	2.64254e-77	PREDICTED: leptin isoform X1 [Bos taurus]	LEP		novel_mir177	14	0	-4.73508	DOWN	0.000159656	9.25194e-05
novel_mir119	ENSBTAT00000019853.4	-25.2	0.943694	NA	NA	-	-	gi|741924363|ref|XP_010802755.1|	2.64254e-77	PREDICTED: leptin isoform X1 [Bos taurus]	LEP		novel_mir119	10	0	-4.24965	DOWN	0.00183873	0.000947137
novel_mir103	ENSBTAT00000019853.4	-27.9	0.53364	-25.89	158	-	-	gi|741924363|ref|XP_010802755.1|	2.64254e-77	PREDICTED: leptin isoform X1 [Bos taurus]	LEP		novel_mir103	11	0	-4.38715	DOWN	0.000989636	0.000519549
novel_mir1	ENSBTAT00000019853.4	-24.1	0.977835	NA	NA	-	-	gi|741924363|ref|XP_010802755.1|	2.64254e-77	PREDICTED: leptin isoform X1 [Bos taurus]	LEP		novel_mir1	2023	316	-2.60622	DOWN	9.05697e-286	1.8487e-285
bta-miR-660	ENSBTAT00000019853.4	-21.7	0.999977	NA	NA	-	-	gi|741924363|ref|XP_010802755.1|	2.64254e-77	PREDICTED: leptin isoform X1 [Bos taurus]	LEP		bta-miR-660	99058	39968	-1.23715	DOWN	0	0
bta-miR-30b-5p	ENSBTAT00000019853.4	-23.6	0.983317	NA	NA	-	-	gi|741924363|ref|XP_010802755.1|	2.64254e-77	PREDICTED: leptin isoform X1 [Bos taurus]	LEP		bta-miR-30b-5p	36509	13860	-1.32505	DOWN	0	0
bta-miR-2299-5p	ENSBTAT00000019853.4	-22.6	0.991433	NA	NA	-	-	gi|741924363|ref|XP_010802755.1|	2.64254e-77	PREDICTED: leptin isoform X1 [Bos taurus]	LEP		bta-miR-2299-5p	16	0	-4.92772	DOWN	4.85426e-05	3.01758e-05
novel_mir240	ENSBTAT00000063677.1	-28.5	0.329	-26.66	157	-	-	gi|529013367|ref|XP_005227459.1|	0	PREDICTED: leucine-rich repeat-containing protein 56 [Bos taurus]	LRRC56		novel_mir240	0	13	4.77272	UP	0.000187188	0.000105566
novel_mir2	ENSBTAT00000063677.1	-30.6	0.272606	NA	NA	-	-	gi|529013367|ref|XP_005227459.1|	0	PREDICTED: leucine-rich repeat-containing protein 56 [Bos taurus]	LRRC56		novel_mir2	752	1490	1.05879	UP	5.64974e-64	7.35865e-64
novel_mir172	ENSBTAT00000063677.1	-21.1	0.997966	NA	NA	-	-	gi|529013367|ref|XP_005227459.1|	0	PREDICTED: leucine-rich repeat-containing protein 56 [Bos taurus]	LRRC56		novel_mir172	0	219	8.84707	UP	1.03379e-44	1.23477e-44
novel_mir102	ENSBTAT00000063677.1	-21.4	0.999391	NA	NA	-	-	gi|529013367|ref|XP_005227459.1|	0	PREDICTED: leucine-rich repeat-containing protein 56 [Bos taurus]	LRRC56		novel_mir102	0	35	6.20156	UP	5.04059e-10	3.96178e-10
bta-miR-669	ENSBTAT00000063677.1	-27.1	0.491444	-25.56	158	-	-	gi|529013367|ref|XP_005227459.1|	0	PREDICTED: leucine-rich repeat-containing protein 56 [Bos taurus]	LRRC56		bta-miR-669	8128	42412	2.45578	UP	0	0
bta-miR-365-5p	ENSBTAT00000063677.1	-22.3	0.998351	NA	NA	-	-	gi|529013367|ref|XP_005227459.1|	0	PREDICTED: leucine-rich repeat-containing protein 56 [Bos taurus]	LRRC56		bta-miR-365-5p	461	906	1.04702	UP	6.52289e-39	7.46502e-39
bta-miR-211	ENSBTAT00000063677.1	-21.5	0.996169	NA	NA	-	-	gi|529013367|ref|XP_005227459.1|	0	PREDICTED: leucine-rich repeat-containing protein 56 [Bos taurus]	LRRC56		bta-miR-211	24	90	1.97917	UP	3.73644e-11	3.02364e-11
novel_mir241	ENSBTAT00000046258.2	-22.1	0.999712	NA	NA	-	K19947|1|2e-65|255|psoj:PHYSODRAFT_546706|protein-methionine sulfoxide oxidase MICAL [EC:1.14.13.-]	gi|380876973|sp|F1MF74.2|MICA2_BOVIN	0	RecName: Full=Protein-methionine sulfoxide oxidase MICAL2; AltName: Full=Molecule interacting with CasL protein 2; Short=MICAL-2	MICAL2		novel_mir241	0	17	5.15974	UP	1.56892e-05	1.00735e-05
novel_mir2	ENSBTAT00000046258.2	-26.1	0.983078	NA	NA	-	K19947|1|2e-65|255|psoj:PHYSODRAFT_546706|protein-methionine sulfoxide oxidase MICAL [EC:1.14.13.-]	gi|380876973|sp|F1MF74.2|MICA2_BOVIN	0	RecName: Full=Protein-methionine sulfoxide oxidase MICAL2; AltName: Full=Molecule interacting with CasL protein 2; Short=MICAL-2	MICAL2		novel_mir2	752	1490	1.05879	UP	5.64974e-64	7.35865e-64
novel_mir17	ENSBTAT00000046258.2	-22.1	0.999461	NA	NA	-	K19947|1|2e-65|255|psoj:PHYSODRAFT_546706|protein-methionine sulfoxide oxidase MICAL [EC:1.14.13.-]	gi|380876973|sp|F1MF74.2|MICA2_BOVIN	0	RecName: Full=Protein-methionine sulfoxide oxidase MICAL2; AltName: Full=Molecule interacting with CasL protein 2; Short=MICAL-2	MICAL2		novel_mir17	16	47	1.62687	UP	2.96366e-05	1.8721e-05
novel_mir141	ENSBTAT00000046258.2	-20.7	0.999995	NA	NA	-	K19947|1|2e-65|255|psoj:PHYSODRAFT_546706|protein-methionine sulfoxide oxidase MICAL [EC:1.14.13.-]	gi|380876973|sp|F1MF74.2|MICA2_BOVIN	0	RecName: Full=Protein-methionine sulfoxide oxidase MICAL2; AltName: Full=Molecule interacting with CasL protein 2; Short=MICAL-2	MICAL2		novel_mir141	0	12	4.65724	UP	0.000352779	0.000192599
bta-miR-6518	ENSBTAT00000046258.2	-30.2	0.329615	-28.38	160	-	K19947|1|2e-65|255|psoj:PHYSODRAFT_546706|protein-methionine sulfoxide oxidase MICAL [EC:1.14.13.-]	gi|380876973|sp|F1MF74.2|MICA2_BOVIN	0	RecName: Full=Protein-methionine sulfoxide oxidase MICAL2; AltName: Full=Molecule interacting with CasL protein 2; Short=MICAL-2	MICAL2		bta-miR-6518	24	115	2.33281	UP	1.14522e-16	1.04762e-16
bta-miR-33b	ENSBTAT00000046258.2	-24.3	0.919362	NA	NA	-	K19947|1|2e-65|255|psoj:PHYSODRAFT_546706|protein-methionine sulfoxide oxidase MICAL [EC:1.14.13.-]	gi|380876973|sp|F1MF74.2|MICA2_BOVIN	0	RecName: Full=Protein-methionine sulfoxide oxidase MICAL2; AltName: Full=Molecule interacting with CasL protein 2; Short=MICAL-2	MICAL2		bta-miR-33b	8	60	2.97917	UP	8.1594e-12	6.76291e-12
bta-miR-204	ENSBTAT00000046258.2	-23.1	0.998742	NA	NA	-	K19947|1|2e-65|255|psoj:PHYSODRAFT_546706|protein-methionine sulfoxide oxidase MICAL [EC:1.14.13.-]	gi|380876973|sp|F1MF74.2|MICA2_BOVIN	0	RecName: Full=Protein-methionine sulfoxide oxidase MICAL2; AltName: Full=Molecule interacting with CasL protein 2; Short=MICAL-2	MICAL2		bta-miR-204	1161	5158	2.22372	UP	0	0
bta-miR-197	ENSBTAT00000046258.2	-24.3	0.993755	NA	NA	-	K19947|1|2e-65|255|psoj:PHYSODRAFT_546706|protein-methionine sulfoxide oxidase MICAL [EC:1.14.13.-]	gi|380876973|sp|F1MF74.2|MICA2_BOVIN	0	RecName: Full=Protein-methionine sulfoxide oxidase MICAL2; AltName: Full=Molecule interacting with CasL protein 2; Short=MICAL-2	MICAL2		bta-miR-197	1147	2204	1.01454	UP	1.60712e-87	2.24275e-87
bta-miR-125a	ENSBTAT00000046258.2	-30.2	0.377531	-27.01	156	-	K19947|1|2e-65|255|psoj:PHYSODRAFT_546706|protein-methionine sulfoxide oxidase MICAL [EC:1.14.13.-]	gi|380876973|sp|F1MF74.2|MICA2_BOVIN	0	RecName: Full=Protein-methionine sulfoxide oxidase MICAL2; AltName: Full=Molecule interacting with CasL protein 2; Short=MICAL-2	MICAL2		bta-miR-125a	14046	56039	2.06855	UP	0	0
novel_mir36	ENSBTAT00000015235.3	-24	0.746334	NA	NA	-	K12567|1|1e-06|59.3|nmr:Nmar_1073|titin [EC:2.7.11.1]	gi|296479376|tpg|DAA21491.1|	0	TPA: myosin binding protein H [Bos taurus]	MYBPH		novel_mir36	0	23	5.59584	UP	4.38404e-07	3.04346e-07
novel_mir251	ENSBTAT00000015235.3	-28.3	0.523512	NA	NA	-	K12567|1|1e-06|59.3|nmr:Nmar_1073|titin [EC:2.7.11.1]	gi|296479376|tpg|DAA21491.1|	0	TPA: myosin binding protein H [Bos taurus]	MYBPH		novel_mir251	0	20	5.39421	UP	2.57303e-06	1.71235e-06
novel_mir149	ENSBTAT00000015235.3	-29.8	0.302365	-30.71	164	-	K12567|1|1e-06|59.3|nmr:Nmar_1073|titin [EC:2.7.11.1]	gi|296479376|tpg|DAA21491.1|	0	TPA: myosin binding protein H [Bos taurus]	MYBPH		novel_mir149	45	90	1.07228	UP	2.74988e-05	1.75735e-05
novel_mir140	ENSBTAT00000015235.3	-33.8	0.103458	-31.78	160	-	K12567|1|1e-06|59.3|nmr:Nmar_1073|titin [EC:2.7.11.1]	gi|296479376|tpg|DAA21491.1|	0	TPA: myosin binding protein H [Bos taurus]	MYBPH		novel_mir140	0	142	8.22203	UP	1.28012e-31	1.40618e-31
bta-miR-2376	ENSBTAT00000015235.3	-26.3	0.715652	-25.4	158	-	K12567|1|1e-06|59.3|nmr:Nmar_1073|titin [EC:2.7.11.1]	gi|296479376|tpg|DAA21491.1|	0	TPA: myosin binding protein H [Bos taurus]	MYBPH		bta-miR-2376	32	65	1.09465	UP	0.000290263	0.000162357
bta-miR-21-5p	ENSBTAT00000015235.3	-21.6	0.99959	NA	NA	-	K12567|1|1e-06|59.3|nmr:Nmar_1073|titin [EC:2.7.11.1]	gi|296479376|tpg|DAA21491.1|	0	TPA: myosin binding protein H [Bos taurus]	MYBPH		bta-miR-21-5p	41174	381250	3.28321	UP	0	0
bta-miR-195	ENSBTAT00000015235.3	-21.4	0.99862	NA	NA	-	K12567|1|1e-06|59.3|nmr:Nmar_1073|titin [EC:2.7.11.1]	gi|296479376|tpg|DAA21491.1|	0	TPA: myosin binding protein H [Bos taurus]	MYBPH		bta-miR-195	24748	60061	1.3514	UP	0	0
bta-miR-99b	ENSBTAT00000007359.5	-28.2	0.835133	NA	NA	-	K10352|1|0.0|896|ddi:DDB_G0286355|myosin heavy chain	gi|982988714|ref|XP_015320470.1|	0	PREDICTED: LOW QUALITY PROTEIN: myosin-6 isoform X2 [Bos taurus]	MYH6		bta-miR-99b	34038	73418	1.18127	UP	0	0
bta-miR-2346	ENSBTAT00000007359.5	-24.8	0.994554	NA	NA	-	K10352|1|0.0|896|ddi:DDB_G0286355|myosin heavy chain	gi|982988714|ref|XP_015320470.1|	0	PREDICTED: LOW QUALITY PROTEIN: myosin-6 isoform X2 [Bos taurus]	MYH6		bta-miR-2346	95	251	1.47397	UP	2.73839e-19	2.58278e-19
bta-miR-2328-5p	ENSBTAT00000007359.5	-32.3	0.38037	-27.99	160	-	K10352|1|0.0|896|ddi:DDB_G0286355|myosin heavy chain	gi|982988714|ref|XP_015320470.1|	0	PREDICTED: LOW QUALITY PROTEIN: myosin-6 isoform X2 [Bos taurus]	MYH6		bta-miR-2328-5p	0	17	5.15974	UP	1.56892e-05	1.00735e-05
novel_mir2	ENSBTAT00000053763.1	-30.9	0.12456	NA	NA	-	-	gi|156120407|ref|NP_001095349.1|	9.70347e-61	noelin precursor [Bos taurus]	OLFM1		novel_mir2	752	1490	1.05879	UP	5.64974e-64	7.35865e-64
novel_mir116	ENSBTAT00000053763.1	-23.7	0.770677	NA	NA	-	-	gi|156120407|ref|NP_001095349.1|	9.70347e-61	noelin precursor [Bos taurus]	OLFM1		novel_mir116	0	14	4.87963	UP	9.99087e-05	5.88945e-05
bta-miR-6527	ENSBTAT00000053763.1	-21.8	0.969663	NA	NA	-	-	gi|156120407|ref|NP_001095349.1|	9.70347e-61	noelin precursor [Bos taurus]	OLFM1		bta-miR-6527	9	31	1.85655	UP	0.000199604	0.000112337
bta-miR-2331-5p	ENSBTAT00000053763.1	-33.8	0.01994	-26.74	164	-	-	gi|156120407|ref|NP_001095349.1|	9.70347e-61	noelin precursor [Bos taurus]	OLFM1		bta-miR-2331-5p	5	153	5.00774	UP	3.93854e-38	4.46999e-38
bta-miR-204	ENSBTAT00000053763.1	-23.7	0.719325	NA	NA	-	-	gi|156120407|ref|NP_001095349.1|	9.70347e-61	noelin precursor [Bos taurus]	OLFM1		bta-miR-204	1161	5158	2.22372	UP	0	0
bta-miR-130a	ENSBTAT00000053763.1	-21.4	0.953579	NA	NA	-	-	gi|156120407|ref|NP_001095349.1|	9.70347e-61	noelin precursor [Bos taurus]	OLFM1		bta-miR-130a	11004	25769	1.29989	UP	0	0
novel_mir219	ENSBTAT00000011543.3	-20.5	0.999914	NA	NA	-	-	gi|149642777|ref|NP_001092658.1|	1.91898e-161	proline-rich protein 32 [Bos taurus]	PRR32		novel_mir219	0	23	5.59584	UP	4.38404e-07	3.04346e-07
novel_mir2	ENSBTAT00000011543.3	-32	0.108654	NA	NA	-	-	gi|149642777|ref|NP_001092658.1|	1.91898e-161	proline-rich protein 32 [Bos taurus]	PRR32		novel_mir2	752	1490	1.05879	UP	5.64974e-64	7.35865e-64
novel_mir126	ENSBTAT00000011543.3	-27.6	0.416961	-26.88	140	-	-	gi|149642777|ref|NP_001092658.1|	1.91898e-161	proline-rich protein 32 [Bos taurus]	PRR32		novel_mir126	0	12	4.65724	UP	0.000352779	0.000192599
bta-miR-654	ENSBTAT00000011543.3	-22.5	0.948947	NA	NA	-	-	gi|149642777|ref|NP_001092658.1|	1.91898e-161	proline-rich protein 32 [Bos taurus]	PRR32		bta-miR-654	49	107	1.19904	UP	5.68656e-07	3.91785e-07
bta-miR-1814c	ENSBTAT00000011543.3	-20.1	0.987662	NA	NA	-	-	gi|149642777|ref|NP_001092658.1|	1.91898e-161	proline-rich protein 32 [Bos taurus]	PRR32		bta-miR-1814c	0	20	5.39421	UP	2.57303e-06	1.71235e-06
bta-miR-130a	ENSBTAT00000011543.3	-20.1	0.999452	NA	NA	-	-	gi|149642777|ref|NP_001092658.1|	1.91898e-161	proline-rich protein 32 [Bos taurus]	PRR32		bta-miR-130a	11004	25769	1.29989	UP	0	0
bta-miR-1260b	ENSBTAT00000011543.3	-21.1	0.985005	NA	NA	-	-	gi|149642777|ref|NP_001092658.1|	1.91898e-161	proline-rich protein 32 [Bos taurus]	PRR32		bta-miR-1260b	373	5733	4.01432	UP	0	0
bta-miR-27a-5p	ENSBTAT00000020065.4	-21.7	0.960683	NA	NA	-	-	gi|27807521|ref|NP_777216.1|	3.35888e-93	prostaglandin-H2 D-isomerase precursor [Bos taurus]	PTGDS		bta-miR-27a-5p	96	42	-1.12037	DOWN	1.20647e-05	7.91349e-06
novel_mir64	ENSBTAT00000000566.3	-34.3	0.032488	-32.29	156	-	-	gi|164420709|ref|NP_001035565.2|	1.23219e-107	retinol-binding protein 4 precursor [Bos taurus]	RBP4		novel_mir64	524	138	-1.85262	DOWN	3.68643e-50	4.52158e-50
novel_mir198	ENSBTAT00000000566.3	-39	0.007398	-34.81	168	-	-	gi|164420709|ref|NP_001035565.2|	1.23219e-107	retinol-binding protein 4 precursor [Bos taurus]	RBP4		novel_mir198	12	0	-4.51268	DOWN	0.000535794	0.000287918
novel_mir138	ENSBTAT00000000566.3	-22.5	0.899437	NA	NA	-	-	gi|164420709|ref|NP_001035565.2|	1.23219e-107	retinol-binding protein 4 precursor [Bos taurus]	RBP4		novel_mir138	122	43	-1.43219	DOWN	2.301e-09	1.77287e-09
bta-miR-363	ENSBTAT00000000566.3	-22.5	0.900707	NA	NA	-	-	gi|164420709|ref|NP_001035565.2|	1.23219e-107	retinol-binding protein 4 precursor [Bos taurus]	RBP4		bta-miR-363	2154	846	-1.27601	DOWN	7.03658e-117	1.06925e-116
bta-miR-181a	ENSBTAT00000000566.3	-24.9	0.66031	NA	NA	-	-	gi|164420709|ref|NP_001035565.2|	1.23219e-107	retinol-binding protein 4 precursor [Bos taurus]	RBP4		bta-miR-181a	740197	326448	-1.10878	DOWN	0	0
novel_mir1	ENSBTAT00000026460.5	-25.3	0.626195	NA	NA	-	K16449|1|3e-10|70.5|acan:ACA1_193280|regulator of G-protein signaling	gi|440904742|gb|ELR55212.1|	3.29e-110	Regulator of G-protein signaling 2, partial [Bos mutus]	RGS2	100848920	novel_mir1	2023	316	-2.60622	DOWN	9.05697e-286	1.8487e-285
bta-miR-329a	ENSBTAT00000026460.5	-23.9	0.742197	NA	NA	-	K16449|1|3e-10|70.5|acan:ACA1_193280|regulator of G-protein signaling	gi|440904742|gb|ELR55212.1|	3.29e-110	Regulator of G-protein signaling 2, partial [Bos mutus]	RGS2	100848920
bta-miR-2903	ENSBTAT00000026460.5	-26.6	0.346678	NA	NA	-	K16449|1|3e-10|70.5|acan:ACA1_193280|regulator of G-protein signaling	gi|440904742|gb|ELR55212.1|	3.29e-110	Regulator of G-protein signaling 2, partial [Bos mutus]	RGS2	100848920	bta-miR-2903	72	24	-1.51268	DOWN	1.74485e-06	1.17549e-06
bta-miR-2322-3p	ENSBTAT00000026460.5	-20.2	0.999939	NA	NA	-	K16449|1|3e-10|70.5|acan:ACA1_193280|regulator of G-protein signaling	gi|440904742|gb|ELR55212.1|	3.29e-110	Regulator of G-protein signaling 2, partial [Bos mutus]	RGS2	100848920
bta-miR-2310	ENSBTAT00000026460.5	-24	0.591753	NA	NA	-	K16449|1|3e-10|70.5|acan:ACA1_193280|regulator of G-protein signaling	gi|440904742|gb|ELR55212.1|	3.29e-110	Regulator of G-protein signaling 2, partial [Bos mutus]	RGS2	100848920
bta-miR-2284v	ENSBTAT00000026460.5	-20.9	0.984353	NA	NA	-	K16449|1|3e-10|70.5|acan:ACA1_193280|regulator of G-protein signaling	gi|440904742|gb|ELR55212.1|	3.29e-110	Regulator of G-protein signaling 2, partial [Bos mutus]	RGS2	100848920
bta-miR-2284k	ENSBTAT00000026460.5	-21.4	0.986162	NA	NA	-	K16449|1|3e-10|70.5|acan:ACA1_193280|regulator of G-protein signaling	gi|440904742|gb|ELR55212.1|	3.29e-110	Regulator of G-protein signaling 2, partial [Bos mutus]	RGS2	100848920
bta-miR-222	ENSBTAT00000026460.5	-30	0.101306	-25.53	165	-	K16449|1|3e-10|70.5|acan:ACA1_193280|regulator of G-protein signaling	gi|440904742|gb|ELR55212.1|	3.29e-110	Regulator of G-protein signaling 2, partial [Bos mutus]	RGS2	100848920
bta-miR-181c	ENSBTAT00000026460.5	-21.9	0.99569	NA	NA	-	K16449|1|3e-10|70.5|acan:ACA1_193280|regulator of G-protein signaling	gi|440904742|gb|ELR55212.1|	3.29e-110	Regulator of G-protein signaling 2, partial [Bos mutus]	RGS2	100848920
bta-miR-106a	ENSBTAT00000026460.5	-22.4	0.951872	NA	NA	-	K16449|1|3e-10|70.5|acan:ACA1_193280|regulator of G-protein signaling	gi|440904742|gb|ELR55212.1|	3.29e-110	Regulator of G-protein signaling 2, partial [Bos mutus]	RGS2	100848920	bta-miR-106a	79	34	-1.14404	DOWN	5.40597e-05	3.30054e-05
bta-miR-105a	ENSBTAT00000026460.5	-25.5	0.662149	NA	NA	-	K16449|1|3e-10|70.5|acan:ACA1_193280|regulator of G-protein signaling	gi|440904742|gb|ELR55212.1|	3.29e-110	Regulator of G-protein signaling 2, partial [Bos mutus]	RGS2	100848920	bta-miR-105a	336	119	-1.42522	DOWN	5.11145e-23	5.06552e-23
novel_mir212	ENSBTAT00000025561.3	NA	NA	-41.12	293	-	-	gi|961764224|ref|XP_014941010.1|	8.56627e-55	PREDICTED: protein S100-A4 isoform X1 [Acinonyx jubatus]	S100A4		novel_mir212	16	0	-4.92772	DOWN	4.85426e-05	3.01758e-05
novel_mir1	ENSBTAT00000025561.3	-27.1	0.098538	NA	NA	-	-	gi|961764224|ref|XP_014941010.1|	8.56627e-55	PREDICTED: protein S100-A4 isoform X1 [Acinonyx jubatus]	S100A4		novel_mir1	2023	316	-2.60622	DOWN	9.05697e-286	1.8487e-285
novel_mir91	ENSBTAT00000064053.1	-29.7	0.100347	-29.88	152	-	-	gi|983007815|ref|XP_015325045.1|	2.50335e-46	PREDICTED: acyl-CoA desaturase-like isoform X2 [Bos taurus]	SCD		novel_mir91	41	0	-6.28527	DOWN	5.52578e-11	4.45844e-11
novel_mir119	ENSBTAT00000064053.1	-30.8	0.040942	-30.35	165	-	-	gi|983007815|ref|XP_015325045.1|	2.50335e-46	PREDICTED: acyl-CoA desaturase-like isoform X2 [Bos taurus]	SCD		novel_mir119	10	0	-4.24965	DOWN	0.00183873	0.000947137
bta-miR-2299-5p	ENSBTAT00000064053.1	-20.1	0.977591	NA	NA	-	-	gi|983007815|ref|XP_015325045.1|	2.50335e-46	PREDICTED: acyl-CoA desaturase-like isoform X2 [Bos taurus]	SCD		bta-miR-2299-5p	16	0	-4.92772	DOWN	4.85426e-05	3.01758e-05
novel_mir2	ENSBTAT00000009575.4	-27.2	0.897506	NA	NA	-	-	gi|982916712|ref|XP_010801384.2|	0	PREDICTED: semaphorin-6C isoform X1 [Bos taurus]	SEMA6C		novel_mir2	752	1490	1.05879	UP	5.64974e-64	7.35865e-64
bta-miR-339b	ENSBTAT00000009575.4	-27.8	0.569097	-25.17	160	-	-	gi|982916712|ref|XP_010801384.2|	0	PREDICTED: semaphorin-6C isoform X1 [Bos taurus]	SEMA6C		bta-miR-339b	44	578	3.78777	UP	1.38132e-121	2.14669e-121
bta-miR-331-3p	ENSBTAT00000009575.4	-29.2	0.396129	-47.97	301	-	-	gi|982916712|ref|XP_010801384.2|	0	PREDICTED: semaphorin-6C isoform X1 [Bos taurus]	SEMA6C		bta-miR-331-3p	742	3526	2.32082	UP	0	0
bta-miR-188	ENSBTAT00000009575.4	-28.7	0.513331	NA	NA	-	-	gi|982916712|ref|XP_010801384.2|	0	PREDICTED: semaphorin-6C isoform X1 [Bos taurus]	SEMA6C		bta-miR-188	362	740	1.10382	UP	7.99269e-35	8.99654e-35
novel_mir103	ENSBTAT00000006929.3	-28.9	0.182929	-25.59	171	-	-	gi|109940115|sp|P31096.2|OSTP_BOVIN	3.11294e-120	RecName: Full=Osteopontin; AltName: Full=Bone sialoprotein 1; AltName: Full=Secreted phosphoprotein 1; Short=SPP-1; Flags: Precursor	SPP1		novel_mir103	11	0	-4.38715	DOWN	0.000989636	0.000519549
novel_mir1	ENSBTAT00000006929.3	-20.7	0.999813	NA	NA	-	-	gi|109940115|sp|P31096.2|OSTP_BOVIN	3.11294e-120	RecName: Full=Osteopontin; AltName: Full=Bone sialoprotein 1; AltName: Full=Secreted phosphoprotein 1; Short=SPP-1; Flags: Precursor	SPP1		novel_mir1	2023	316	-2.60622	DOWN	9.05697e-286	1.8487e-285
novel_mir96	ENSBTAT00000007787.5	-25.1	0.989822	-95.6	571	-	K06115|1|1e-118|433|sre:PTSG_09545|spectrin beta	gi|594039633|ref|XP_006044403.1|	0	PREDICTED: spectrin beta chain, non-erythrocytic 2 [Bubalus bubalis]	SPTBN2		novel_mir96	0	12	4.65724	UP	0.000352779	0.000192599
novel_mir76	ENSBTAT00000007787.5	-25.2	0.999584	-108.45	626	-	K06115|1|1e-118|433|sre:PTSG_09545|spectrin beta	gi|594039633|ref|XP_006044403.1|	0	PREDICTED: spectrin beta chain, non-erythrocytic 2 [Bubalus bubalis]	SPTBN2		novel_mir76	0	12	4.65724	UP	0.000352779	0.000192599
novel_mir67	ENSBTAT00000007787.5	-30.7	0.63189	-32.13	154	-	K06115|1|1e-118|433|sre:PTSG_09545|spectrin beta	gi|594039633|ref|XP_006044403.1|	0	PREDICTED: spectrin beta chain, non-erythrocytic 2 [Bubalus bubalis]	SPTBN2		novel_mir67	99	242	1.36179	UP	9.96432e-17	9.14577e-17
novel_mir65	ENSBTAT00000007787.5	-25.5	0.998127	-52.15	305	-	K06115|1|1e-118|433|sre:PTSG_09545|spectrin beta	gi|594039633|ref|XP_006044403.1|	0	PREDICTED: spectrin beta chain, non-erythrocytic 2 [Bubalus bubalis]	SPTBN2		novel_mir65	15	81	2.50524	UP	4.15033e-13	3.51454e-13
novel_mir56	ENSBTAT00000007787.5	-31.5	0.518843	-49.35	290	-	K06115|1|1e-118|433|sre:PTSG_09545|spectrin beta	gi|594039633|ref|XP_006044403.1|	0	PREDICTED: spectrin beta chain, non-erythrocytic 2 [Bubalus bubalis]	SPTBN2		novel_mir56	0	17	5.15974	UP	1.56892e-05	1.00735e-05
novel_mir50	ENSBTAT00000007787.5	-25.3	0.999929	-84.88	454	-	K06115|1|1e-118|433|sre:PTSG_09545|spectrin beta	gi|594039633|ref|XP_006044403.1|	0	PREDICTED: spectrin beta chain, non-erythrocytic 2 [Bubalus bubalis]	SPTBN2		novel_mir50	0	13	4.77272	UP	0.000187188	0.000105566
novel_mir240	ENSBTAT00000007787.5	-30.2	0.638507	-51.57	309	-	K06115|1|1e-118|433|sre:PTSG_09545|spectrin beta	gi|594039633|ref|XP_006044403.1|	0	PREDICTED: spectrin beta chain, non-erythrocytic 2 [Bubalus bubalis]	SPTBN2		novel_mir240	0	13	4.77272	UP	0.000187188	0.000105566
novel_mir213	ENSBTAT00000007787.5	-25.3	0.997672	-68.28	454	-	K06115|1|1e-118|433|sre:PTSG_09545|spectrin beta	gi|594039633|ref|XP_006044403.1|	0	PREDICTED: spectrin beta chain, non-erythrocytic 2 [Bubalus bubalis]	SPTBN2		novel_mir213	13	71	2.52159	UP	9.54312e-12	7.8859e-12
novel_mir2	ENSBTAT00000007787.5	-23	1	NA	NA	-	K06115|1|1e-118|433|sre:PTSG_09545|spectrin beta	gi|594039633|ref|XP_006044403.1|	0	PREDICTED: spectrin beta chain, non-erythrocytic 2 [Bubalus bubalis]	SPTBN2		novel_mir2	752	1490	1.05879	UP	5.64974e-64	7.35865e-64
novel_mir196	ENSBTAT00000007787.5	-23.6	0.999929	NA	NA	-	K06115|1|1e-118|433|sre:PTSG_09545|spectrin beta	gi|594039633|ref|XP_006044403.1|	0	PREDICTED: spectrin beta chain, non-erythrocytic 2 [Bubalus bubalis]	SPTBN2		novel_mir196	0	19	5.32021	UP	4.67972e-06	3.09178e-06
novel_mir19	ENSBTAT00000007787.5	NA	NA	-65.86	451	-	K06115|1|1e-118|433|sre:PTSG_09545|spectrin beta	gi|594039633|ref|XP_006044403.1|	0	PREDICTED: spectrin beta chain, non-erythrocytic 2 [Bubalus bubalis]	SPTBN2		novel_mir19	0	31	6.02648	UP	4.58101e-09	3.49025e-09
novel_mir16	ENSBTAT00000007787.5	-26.1	0.998594	NA	NA	-	K06115|1|1e-118|433|sre:PTSG_09545|spectrin beta	gi|594039633|ref|XP_006044403.1|	0	PREDICTED: spectrin beta chain, non-erythrocytic 2 [Bubalus bubalis]	SPTBN2		novel_mir16	0	35	6.20156	UP	5.04059e-10	3.96178e-10
novel_mir145	ENSBTAT00000007787.5	-29.3	0.905055	-51.59	304	-	K06115|1|1e-118|433|sre:PTSG_09545|spectrin beta	gi|594039633|ref|XP_006044403.1|	0	PREDICTED: spectrin beta chain, non-erythrocytic 2 [Bubalus bubalis]	SPTBN2		novel_mir145	13	42	1.76416	UP	2.91042e-05	1.847e-05
novel_mir111	ENSBTAT00000007787.5	-28	0.879205	-50.06	301	-	K06115|1|1e-118|433|sre:PTSG_09545|spectrin beta	gi|594039633|ref|XP_006044403.1|	0	PREDICTED: spectrin beta chain, non-erythrocytic 2 [Bubalus bubalis]	SPTBN2		novel_mir111	0	57	6.90517	UP	5.23912e-15	4.69837e-15
novel_mir105	ENSBTAT00000007787.5	-25.6	0.995702	-48.74	297	-	K06115|1|1e-118|433|sre:PTSG_09545|spectrin beta	gi|594039633|ref|XP_006044403.1|	0	PREDICTED: spectrin beta chain, non-erythrocytic 2 [Bubalus bubalis]	SPTBN2		novel_mir105	0	13	4.77272	UP	0.000187188	0.000105566
bta-miR-452	ENSBTAT00000007787.5	-20.4	1	NA	NA	-	K06115|1|1e-118|433|sre:PTSG_09545|spectrin beta	gi|594039633|ref|XP_006044403.1|	0	PREDICTED: spectrin beta chain, non-erythrocytic 2 [Bubalus bubalis]	SPTBN2		bta-miR-452	88	224	1.4202	UP	1.59453e-16	1.45378e-16
bta-miR-4449	ENSBTAT00000007787.5	-32.5	0.521614	-179.59	943	-	K06115|1|1e-118|433|sre:PTSG_09545|spectrin beta	gi|594039633|ref|XP_006044403.1|	0	PREDICTED: spectrin beta chain, non-erythrocytic 2 [Bubalus bubalis]	SPTBN2		bta-miR-4449	10	33	1.79475	UP	0.000176964	0.000102116
bta-miR-30b-3p	ENSBTAT00000007787.5	-30.6	0.413381	-25.73	149	-	K06115|1|1e-118|433|sre:PTSG_09545|spectrin beta	gi|594039633|ref|XP_006044403.1|	0	PREDICTED: spectrin beta chain, non-erythrocytic 2 [Bubalus bubalis]	SPTBN2		bta-miR-30b-3p	6137	14668	1.32935	UP	0	0
bta-miR-26c	ENSBTAT00000007787.5	-20.1	1	NA	NA	-	K06115|1|1e-118|433|sre:PTSG_09545|spectrin beta	gi|594039633|ref|XP_006044403.1|	0	PREDICTED: spectrin beta chain, non-erythrocytic 2 [Bubalus bubalis]	SPTBN2		bta-miR-26c	1818444	3727832	1.10791	UP	0	0
bta-miR-2419-5p	ENSBTAT00000007787.5	-23.9	0.999858	NA	NA	-	K06115|1|1e-118|433|sre:PTSG_09545|spectrin beta	gi|594039633|ref|XP_006044403.1|	0	PREDICTED: spectrin beta chain, non-erythrocytic 2 [Bubalus bubalis]	SPTBN2		bta-miR-2419-5p	59	293	2.38439	UP	5.84367e-41	6.77271e-41
bta-miR-2366	ENSBTAT00000007787.5	-26.7	0.981058	-26.34	151	-	K06115|1|1e-118|433|sre:PTSG_09545|spectrin beta	gi|594039633|ref|XP_006044403.1|	0	PREDICTED: spectrin beta chain, non-erythrocytic 2 [Bubalus bubalis]	SPTBN2		bta-miR-2366	64	221	1.86018	UP	2.66845e-23	2.66378e-23
bta-miR-214	ENSBTAT00000007787.5	-31.1	0.506056	-27.93	156	-	K06115|1|1e-118|433|sre:PTSG_09545|spectrin beta	gi|594039633|ref|XP_006044403.1|	0	PREDICTED: spectrin beta chain, non-erythrocytic 2 [Bubalus bubalis]	SPTBN2		bta-miR-214	3820	15336	2.07756	UP	0	0
bta-miR-1814c	ENSBTAT00000007787.5	-20.9	1	NA	NA	-	K06115|1|1e-118|433|sre:PTSG_09545|spectrin beta	gi|594039633|ref|XP_006044403.1|	0	PREDICTED: spectrin beta chain, non-erythrocytic 2 [Bubalus bubalis]	SPTBN2		bta-miR-1814c	0	20	5.39421	UP	2.57303e-06	1.71235e-06
bta-miR-149-3p	ENSBTAT00000007787.5	-29.7	0.827291	-27.06	155	-	K06115|1|1e-118|433|sre:PTSG_09545|spectrin beta	gi|594039633|ref|XP_006044403.1|	0	PREDICTED: spectrin beta chain, non-erythrocytic 2 [Bubalus bubalis]	SPTBN2		bta-miR-149-3p	1797	3718	1.12122	UP	7.78528e-172	1.33926e-171
bta-miR-125a	ENSBTAT00000007787.5	-25.1	0.999184	-45.26	313	-	K06115|1|1e-118|433|sre:PTSG_09545|spectrin beta	gi|594039633|ref|XP_006044403.1|	0	PREDICTED: spectrin beta chain, non-erythrocytic 2 [Bubalus bubalis]	SPTBN2		bta-miR-125a	14046	56039	2.06855	UP	0	0
bta-miR-1225-3p	ENSBTAT00000007787.5	-29.4	0.923743	-25.16	156	-	K06115|1|1e-118|433|sre:PTSG_09545|spectrin beta	gi|594039633|ref|XP_006044403.1|	0	PREDICTED: spectrin beta chain, non-erythrocytic 2 [Bubalus bubalis]	SPTBN2		bta-miR-1225-3p	18	42	1.29467	UP	0.000875066	0.000461171
novel_mir45	ENSBTAT00000002600.2	-20.9	1	NA	NA	-	K17307|1|2e-15|89.7|mbr:MONBRDRAFT_27644|fibulin 1/2	gi|296483305|tpg|DAA25420.1|	0	TPA: thrombospondin 1 precursor [Bos taurus]	THBS1		novel_mir45	664	197	-1.68071	DOWN	2.47949e-55	3.1253e-55
novel_mir193	ENSBTAT00000002600.2	-39.4	0.023646	-38.17	161	-	K17307|1|2e-15|89.7|mbr:MONBRDRAFT_27644|fibulin 1/2	gi|296483305|tpg|DAA25420.1|	0	TPA: thrombospondin 1 precursor [Bos taurus]	THBS1		novel_mir193	16	0	-4.92772	DOWN	4.85426e-05	3.01758e-05
novel_mir1	ENSBTAT00000002600.2	-21.3	1	NA	NA	-	K17307|1|2e-15|89.7|mbr:MONBRDRAFT_27644|fibulin 1/2	gi|296483305|tpg|DAA25420.1|	0	TPA: thrombospondin 1 precursor [Bos taurus]	THBS1		novel_mir1	2023	316	-2.60622	DOWN	9.05697e-286	1.8487e-285
bta-miR-486	ENSBTAT00000002600.2	-27.9	0.856109	-25.48	160	-	K17307|1|2e-15|89.7|mbr:MONBRDRAFT_27644|fibulin 1/2	gi|296483305|tpg|DAA25420.1|	0	TPA: thrombospondin 1 precursor [Bos taurus]	THBS1		bta-miR-486	143791	49214	-1.47455	DOWN	0	0
bta-miR-376b	ENSBTAT00000002600.2	-21.9	0.999995	NA	NA	-	K17307|1|2e-15|89.7|mbr:MONBRDRAFT_27644|fibulin 1/2	gi|296483305|tpg|DAA25420.1|	0	TPA: thrombospondin 1 precursor [Bos taurus]	THBS1		bta-miR-376b	3715	1711	-1.04624	DOWN	3.01802e-146	4.97283e-146
bta-miR-2904	ENSBTAT00000002600.2	-31.5	0.258817	-46.54	303	-	K17307|1|2e-15|89.7|mbr:MONBRDRAFT_27644|fibulin 1/2	gi|296483305|tpg|DAA25420.1|	0	TPA: thrombospondin 1 precursor [Bos taurus]	THBS1		bta-miR-2904	19728	5233	-1.84225	DOWN	0	0
bta-miR-2436-5p	ENSBTAT00000002600.2	-38.3	0.053641	-28.82	166	-	K17307|1|2e-15|89.7|mbr:MONBRDRAFT_27644|fibulin 1/2	gi|296483305|tpg|DAA25420.1|	0	TPA: thrombospondin 1 precursor [Bos taurus]	THBS1		bta-miR-2436-5p	39	4	-3.21312	DOWN	2.59814e-08	1.94697e-08
bta-miR-210	ENSBTAT00000002600.2	-36	0.089898	-34.93	158	-	K17307|1|2e-15|89.7|mbr:MONBRDRAFT_27644|fibulin 1/2	gi|296483305|tpg|DAA25420.1|	0	TPA: thrombospondin 1 precursor [Bos taurus]	THBS1		bta-miR-210	969	415	-1.15111	DOWN	7.96322e-46	9.59515e-46
bta-miR-148a	ENSBTAT00000002600.2	-20.3	1	NA	NA	-	K17307|1|2e-15|89.7|mbr:MONBRDRAFT_27644|fibulin 1/2	gi|296483305|tpg|DAA25420.1|	0	TPA: thrombospondin 1 precursor [Bos taurus]	THBS1		bta-miR-148a	12767	5305	-1.19472	DOWN	0	0
novel_mir163	ENSBTAT00000046823.1	-24.8	0.724666	NA	NA	-	K05609|1|9e-42|174|ddi:DDB_G0282007|ubiquitin carboxyl-terminal hydrolase L3 [EC:3.4.19.12]	gi|114051423|ref|NP_001039637.1|	4.92542e-133	ubiquitin carboxyl-terminal hydrolase isozyme L1 [Bos taurus]	UCHL1		novel_mir163	14	0	-4.73508	DOWN	0.000159656	9.25194e-05
novel_mir1	ENSBTAT00000046823.1	-21.2	0.996423	NA	NA	-	K05609|1|9e-42|174|ddi:DDB_G0282007|ubiquitin carboxyl-terminal hydrolase L3 [EC:3.4.19.12]	gi|114051423|ref|NP_001039637.1|	4.92542e-133	ubiquitin carboxyl-terminal hydrolase isozyme L1 [Bos taurus]	UCHL1		novel_mir1	2023	316	-2.60622	DOWN	9.05697e-286	1.8487e-285
bta-miR-376b	ENSBTAT00000046823.1	-27.1	0.198515	-26.67	159	-	K05609|1|9e-42|174|ddi:DDB_G0282007|ubiquitin carboxyl-terminal hydrolase L3 [EC:3.4.19.12]	gi|114051423|ref|NP_001039637.1|	4.92542e-133	ubiquitin carboxyl-terminal hydrolase isozyme L1 [Bos taurus]	UCHL1		bta-miR-376b	3715	1711	-1.04624	DOWN	3.01802e-146	4.97283e-146

## Sheet: Sheet2
miRNA id	Target id	RNAhybrid MFE	RNAhybrid pvalue	miRanda MFE	miRanda score	GO term	Pathway	NR id	NR evalue	NR description	symbol	GeneID	miRNA id	Y1 Readnum	Y2 Readnum	log2Ratio(Y2/Y1)	Up-Down-Regulation	p-value	q-value
bta-miR-4449	ENSBTAT00000007787.5	-32.5	0.521614	-179.59	943	-	K06115|1|1e-118|433|sre:PTSG_09545|spectrin beta	gi|594039633|ref|XP_006044403.1|	0	PREDICTED: spectrin beta chain, non-erythrocytic 2 [Bubalus bubalis]	SPTBN2		bta-miR-4449	10	33	1.79475	UP	0.000176964	0.000102116
bta-miR-26c	ENSBTAT00000007787.5	-20.1	1	NA	NA	-	K06115|1|1e-118|433|sre:PTSG_09545|spectrin beta	gi|594039633|ref|XP_006044403.1|	0	PREDICTED: spectrin beta chain, non-erythrocytic 2 [Bubalus bubalis]	SPTBN2		bta-miR-26c	1818444	3727832	1.10791	UP	0	0
bta-miR-2419-5p	ENSBTAT00000007787.5	-23.9	0.999858	NA	NA	-	K06115|1|1e-118|433|sre:PTSG_09545|spectrin beta	gi|594039633|ref|XP_006044403.1|	0	PREDICTED: spectrin beta chain, non-erythrocytic 2 [Bubalus bubalis]	SPTBN2		bta-miR-2419-5p	59	293	2.38439	UP	5.84367e-41	6.77271e-41
bta-miR-2366	ENSBTAT00000007787.5	-26.7	0.981058	-26.34	151	-	K06115|1|1e-118|433|sre:PTSG_09545|spectrin beta	gi|594039633|ref|XP_006044403.1|	0	PREDICTED: spectrin beta chain, non-erythrocytic 2 [Bubalus bubalis]	SPTBN2		bta-miR-2366	64	221	1.86018	UP	2.66845e-23	2.66378e-23
bta-miR-214	ENSBTAT00000007787.5	-31.1	0.506056	-27.93	156	-	K06115|1|1e-118|433|sre:PTSG_09545|spectrin beta	gi|594039633|ref|XP_006044403.1|	0	PREDICTED: spectrin beta chain, non-erythrocytic 2 [Bubalus bubalis]	SPTBN2		bta-miR-214	3820	15336	2.07756	UP	0	0
bta-miR-149-3p	ENSBTAT00000007787.5	-29.7	0.827291	-27.06	155	-	K06115|1|1e-118|433|sre:PTSG_09545|spectrin beta	gi|594039633|ref|XP_006044403.1|	0	PREDICTED: spectrin beta chain, non-erythrocytic 2 [Bubalus bubalis]	SPTBN2		bta-miR-149-3p	1797	3718	1.12122	UP	7.78528e-172	1.33926e-171
bta-miR-125a	ENSBTAT00000007787.5	-25.1	0.999184	-45.26	313	-	K06115|1|1e-118|433|sre:PTSG_09545|spectrin beta	gi|594039633|ref|XP_006044403.1|	0	PREDICTED: spectrin beta chain, non-erythrocytic 2 [Bubalus bubalis]	SPTBN2		bta-miR-125a	14046	56039	2.06855	UP	0	0
bta-miR-1225-3p	ENSBTAT00000007787.5	-29.4	0.923743	-25.16	156	-	K06115|1|1e-118|433|sre:PTSG_09545|spectrin beta	gi|594039633|ref|XP_006044403.1|	0	PREDICTED: spectrin beta chain, non-erythrocytic 2 [Bubalus bubalis]	SPTBN2		bta-miR-1225-3p	18	42	1.29467	UP	0.000875066	0.000461171
bta-miR-339b	ENSBTAT00000009575.4	-27.8	0.569097	-25.17	160	-	-	gi|982916712|ref|XP_010801384.2|	0	PREDICTED: semaphorin-6C isoform X1 [Bos taurus]	SEMA6C		bta-miR-339b	44	578	3.78777	UP	1.38132e-121	2.14669e-121
bta-miR-331-3p	ENSBTAT00000009575.4	-29.2	0.396129	-47.97	301	-	-	gi|982916712|ref|XP_010801384.2|	0	PREDICTED: semaphorin-6C isoform X1 [Bos taurus]	SEMA6C		bta-miR-331-3p	742	3526	2.32082	UP	0	0
bta-miR-188	ENSBTAT00000009575.4	-28.7	0.513331	NA	NA	-	-	gi|982916712|ref|XP_010801384.2|	0	PREDICTED: semaphorin-6C isoform X1 [Bos taurus]	SEMA6C		bta-miR-188	362	740	1.10382	UP	7.99269e-35	8.99654e-35
bta-miR-1814c	ENSBTAT00000011543.3	-20.1	0.987662	NA	NA	-	-	gi|149642777|ref|NP_001092658.1|	1.91898e-161	proline-rich protein 32 [Bos taurus]	PRR32		bta-miR-1814c	0	20	5.39421	UP	2.57303e-06	1.71235e-06
bta-miR-1260b	ENSBTAT00000011543.3	-21.1	0.985005	NA	NA	-	-	gi|149642777|ref|NP_001092658.1|	1.91898e-161	proline-rich protein 32 [Bos taurus]	PRR32		bta-miR-1260b	373	5733	4.01432	UP	0	0
bta-miR-6527	ENSBTAT00000053763.1	-21.8	0.969663	NA	NA	-	-	gi|156120407|ref|NP_001095349.1|	9.70347e-61	noelin precursor [Bos taurus]	OLFM1		bta-miR-6527	9	31	1.85655	UP	0.000199604	0.000112337
bta-miR-2331-5p	ENSBTAT00000053763.1	-33.8	0.01994	-26.74	164	-	-	gi|156120407|ref|NP_001095349.1|	9.70347e-61	noelin precursor [Bos taurus]	OLFM1		bta-miR-2331-5p	5	153	5.00774	UP	3.93854e-38	4.46999e-38
bta-miR-204	ENSBTAT00000053763.1	-23.7	0.719325	NA	NA	-	-	gi|156120407|ref|NP_001095349.1|	9.70347e-61	noelin precursor [Bos taurus]	OLFM1		bta-miR-204	1161	5158	2.22372	UP	0	0
bta-miR-2346	ENSBTAT00000007359.5	-24.8	0.994554	NA	NA	-	K10352|1|0.0|896|ddi:DDB_G0286355|myosin heavy chain	gi|982988714|ref|XP_015320470.1|	0	PREDICTED: LOW QUALITY PROTEIN: myosin-6 isoform X2 [Bos taurus]	MYH6		bta-miR-2346	95	251	1.47397	UP	2.73839e-19	2.58278e-19
bta-miR-2328-5p	ENSBTAT00000007359.5	-32.3	0.38037	-27.99	160	-	K10352|1|0.0|896|ddi:DDB_G0286355|myosin heavy chain	gi|982988714|ref|XP_015320470.1|	0	PREDICTED: LOW QUALITY PROTEIN: myosin-6 isoform X2 [Bos taurus]	MYH6		bta-miR-2328-5p	0	17	5.15974	UP	1.56892e-05	1.00735e-05
bta-miR-2376	ENSBTAT00000015235.3	-26.3	0.715652	-25.4	158	-	K12567|1|1e-06|59.3|nmr:Nmar_1073|titin [EC:2.7.11.1]	gi|296479376|tpg|DAA21491.1|	0	TPA: myosin binding protein H [Bos taurus]	MYBPH		bta-miR-2376	32	65	1.09465	UP	0.000290263	0.000162357
bta-miR-21-5p	ENSBTAT00000015235.3	-21.6	0.99959	NA	NA	-	K12567|1|1e-06|59.3|nmr:Nmar_1073|titin [EC:2.7.11.1]	gi|296479376|tpg|DAA21491.1|	0	TPA: myosin binding protein H [Bos taurus]	MYBPH		bta-miR-21-5p	41174	381250	3.28321	UP	0	0
bta-miR-195	ENSBTAT00000015235.3	-21.4	0.99862	NA	NA	-	K12567|1|1e-06|59.3|nmr:Nmar_1073|titin [EC:2.7.11.1]	gi|296479376|tpg|DAA21491.1|	0	TPA: myosin binding protein H [Bos taurus]	MYBPH		bta-miR-195	24748	60061	1.3514	UP	0	0
bta-miR-6518	ENSBTAT00000046258.2	-30.2	0.329615	-28.38	160	-	K19947|1|2e-65|255|psoj:PHYSODRAFT_546706|protein-methionine sulfoxide oxidase MICAL [EC:1.14.13.-]	gi|380876973|sp|F1MF74.2|MICA2_BOVIN	0	RecName: Full=Protein-methionine sulfoxide oxidase MICAL2; AltName: Full=Molecule interacting with CasL protein 2; Short=MICAL-2	MICAL2		bta-miR-6518	24	115	2.33281	UP	1.14522e-16	1.04762e-16
bta-miR-33b	ENSBTAT00000046258.2	-24.3	0.919362	NA	NA	-	K19947|1|2e-65|255|psoj:PHYSODRAFT_546706|protein-methionine sulfoxide oxidase MICAL [EC:1.14.13.-]	gi|380876973|sp|F1MF74.2|MICA2_BOVIN	0	RecName: Full=Protein-methionine sulfoxide oxidase MICAL2; AltName: Full=Molecule interacting with CasL protein 2; Short=MICAL-2	MICAL2		bta-miR-33b	8	60	2.97917	UP	8.1594e-12	6.76291e-12
bta-miR-197	ENSBTAT00000046258.2	-24.3	0.993755	NA	NA	-	K19947|1|2e-65|255|psoj:PHYSODRAFT_546706|protein-methionine sulfoxide oxidase MICAL [EC:1.14.13.-]	gi|380876973|sp|F1MF74.2|MICA2_BOVIN	0	RecName: Full=Protein-methionine sulfoxide oxidase MICAL2; AltName: Full=Molecule interacting with CasL protein 2; Short=MICAL-2	MICAL2		bta-miR-197	1147	2204	1.01454	UP	1.60712e-87	2.24275e-87
bta-miR-669	ENSBTAT00000063677.1	-27.1	0.491444	-25.56	158	-	-	gi|529013367|ref|XP_005227459.1|	0	PREDICTED: leucine-rich repeat-containing protein 56 [Bos taurus]	LRRC56		bta-miR-669	8128	42412	2.45578	UP	0	0
bta-miR-211	ENSBTAT00000063677.1	-21.5	0.996169	NA	NA	-	-	gi|529013367|ref|XP_005227459.1|	0	PREDICTED: leucine-rich repeat-containing protein 56 [Bos taurus]	LRRC56		bta-miR-211	24	90	1.97917	UP	3.73644e-11	3.02364e-11
bta-miR-2891	ENSBTAT00000057500.2	-23.3	0.892722	NA	NA	-	K03283|1|0.0|894|mbr:MONBRDRAFT_31085|heat shock 70kDa protein 1/8	gi|296489899|tpg|DAA32012.1|	0	TPA: heat shock protein 70-like [Bos taurus]	HSPA6		bta-miR-2891	16	38	1.32021	UP	0.00131066	0.000678961
bta-miR-2409	ENSBTAT00000057500.2	-24	0.920138	NA	NA	-	K03283|1|0.0|894|mbr:MONBRDRAFT_31085|heat shock 70kDa protein 1/8	gi|296489899|tpg|DAA32012.1|	0	TPA: heat shock protein 70-like [Bos taurus]	HSPA6		bta-miR-2409	9	58	2.76034	UP	9.94244e-11	7.95163e-11
bta-miR-223	ENSBTAT00000057500.2	-21.1	0.999799	NA	NA	-	K03283|1|0.0|894|mbr:MONBRDRAFT_31085|heat shock 70kDa protein 1/8	gi|296489899|tpg|DAA32012.1|	0	TPA: heat shock protein 70-like [Bos taurus]	HSPA6		bta-miR-223	902	4976	2.53607	UP	0	0
bta-miR-654	ENSBTAT00000042641.2	-24.2	0.695274	NA	NA	-	-	gi|982920608|ref|XP_015322882.1|	8.84571e-99	PREDICTED: erythroferrone isoform X1 [Bos taurus]	FAM132B		bta-miR-654	49	107	1.19904	UP	5.68656e-07	3.91785e-07
bta-miR-452	ENSBTAT00000042641.2	-23	0.84884	NA	NA	-	-	gi|982920608|ref|XP_015322882.1|	8.84571e-99	PREDICTED: erythroferrone isoform X1 [Bos taurus]	FAM132B		bta-miR-452	88	224	1.4202	UP	1.59453e-16	1.45378e-16
bta-miR-2892	ENSBTAT00000042641.2	-29.2	0.274031	-25.33	147	-	-	gi|982920608|ref|XP_015322882.1|	8.84571e-99	PREDICTED: erythroferrone isoform X1 [Bos taurus]	FAM132B		bta-miR-2892	321	685	1.16581	UP	3.55442e-35	4.01737e-35
bta-miR-2474	ENSBTAT00000042641.2	-31.3	0.073519	-29.88	144	-	-	gi|982920608|ref|XP_015322882.1|	8.84571e-99	PREDICTED: erythroferrone isoform X1 [Bos taurus]	FAM132B		bta-miR-2474	89	471	2.47613	UP	1.4362e-67	1.90694e-67
bta-miR-375	ENSBTAT00000056239.2	-23.8	0.905024	NA	NA	-	K17307|1|4e-24|116|mbr:MONBRDRAFT_27644|fibulin 1/2	gi|27806659|ref|NP_776462.1|	4.45197e-176	protein delta homolog 1 precursor [Bos taurus]	DLK1		bta-miR-375	417	2560	2.6903	UP	0	0
bta-miR-2355-3p	ENSBTAT00000056239.2	-20	0.99995	NA	NA	-	K17307|1|4e-24|116|mbr:MONBRDRAFT_27644|fibulin 1/2	gi|27806659|ref|NP_776462.1|	4.45197e-176	protein delta homolog 1 precursor [Bos taurus]	DLK1		bta-miR-2355-3p	3	55	4.26868	UP	6.39725e-14	5.5198e-14
bta-miR-147	ENSBTAT00000056239.2	-23.3	0.895827	NA	NA	-	K17307|1|4e-24|116|mbr:MONBRDRAFT_27644|fibulin 1/2	gi|27806659|ref|NP_776462.1|	4.45197e-176	protein delta homolog 1 precursor [Bos taurus]	DLK1		bta-miR-147	10	42	2.14267	UP	1.98495e-06	1.33396e-06
bta-miR-99b	ENSBTAT00000030652.3	-21.9	0.999793	NA	NA	-	-	gi|114051532|ref|NP_001040051.1|	4.38297e-136	cytokine-inducible SH2-containing protein [Bos taurus]	CISH		bta-miR-99b	34038	73418	1.18127	UP	0	0
bta-miR-877	ENSBTAT00000030652.3	-25	0.804589	NA	NA	-	-	gi|114051532|ref|NP_001040051.1|	4.38297e-136	cytokine-inducible SH2-containing protein [Bos taurus]	CISH		bta-miR-877	768	1839	1.33202	UP	3.29789e-112	4.92917e-112
bta-miR-6530	ENSBTAT00000030652.3	-22.3	0.99588	NA	NA	-	-	gi|114051532|ref|NP_001040051.1|	4.38297e-136	cytokine-inducible SH2-containing protein [Bos taurus]	CISH		bta-miR-6530	2	19	3.32021	UP	5.3222e-05	3.28114e-05
bta-miR-152	ENSBTAT00000030652.3	-27.4	0.441793	NA	NA	-	-	gi|114051532|ref|NP_001040051.1|	4.38297e-136	cytokine-inducible SH2-containing protein [Bos taurus]	CISH		bta-miR-152	1215	8998	2.96093	UP	0	0
bta-miR-143	ENSBTAT00000030652.3	-21.2	0.999896	NA	NA	-	-	gi|114051532|ref|NP_001040051.1|	4.38297e-136	cytokine-inducible SH2-containing protein [Bos taurus]	CISH		bta-miR-143	732206	8299441	3.57497	UP	0	0
bta-let-7i	ENSBTAT00000030652.3	-29.6	0.155825	-26.46	166	-	-	gi|114051532|ref|NP_001040051.1|	4.38297e-136	cytokine-inducible SH2-containing protein [Bos taurus]	CISH		bta-let-7i	122715	406585	1.80053	UP	0	0
bta-miR-708	ENSBTAT00000027518.5	-26.9	0.799653	-45.13	296	-	-	-	-	-	CIITA		bta-miR-708	2312	17045	2.95441	UP	0	0
bta-miR-199c	ENSBTAT00000027518.5	-21.3	0.999985	NA	NA	-	-	-	-	-	CIITA		bta-miR-199c	118	12038	6.74494	UP	0	0
bta-miR-365-5p	ENSBTAT00000032674.2	-29.4	0.243598	-26.47	161	-	-	gi|114052270|ref|NP_001039821.1|	0	chordin-like protein 2 precursor [Bos taurus]	CHRDL2		bta-miR-365-5p	461	906	1.04702	UP	6.52289e-39	7.46502e-39
bta-miR-330	ENSBTAT00000032674.2	-29.8	0.206663	-25.38	155	-	-	gi|114052270|ref|NP_001039821.1|	0	chordin-like protein 2 precursor [Bos taurus]	CHRDL2		bta-miR-330	77	175	1.2567	UP	3.19391e-11	2.59999e-11
bta-miR-133a	ENSBTAT00000032674.2	-21.8	0.998023	NA	NA	-	-	gi|114052270|ref|NP_001039821.1|	0	chordin-like protein 2 precursor [Bos taurus]	CHRDL2		bta-miR-1343-5p	138	266	1.01904	UP	4.69583e-12	3.91586e-12
bta-miR-376b	ENSBTAT00000046823.1	-27.1	0.198515	-26.67	159	-	K05609|1|9e-42|174|ddi:DDB_G0282007|ubiquitin carboxyl-terminal hydrolase L3 [EC:3.4.19.12]	gi|114051423|ref|NP_001039637.1|	4.92542e-133	ubiquitin carboxyl-terminal hydrolase isozyme L1 [Bos taurus]	UCHL1		bta-miR-376b	3715	1711	-1.04624	DOWN	3.01802e-146	4.97283e-146
bta-miR-486	ENSBTAT00000002600.2	-27.9	0.856109	-25.48	160	-	K17307|1|2e-15|89.7|mbr:MONBRDRAFT_27644|fibulin 1/2	gi|296483305|tpg|DAA25420.1|	0	TPA: thrombospondin 1 precursor [Bos taurus]	THBS1		bta-miR-486	143791	49214	-1.47455	DOWN	0	0
bta-miR-2904	ENSBTAT00000002600.2	-31.5	0.258817	-46.54	303	-	K17307|1|2e-15|89.7|mbr:MONBRDRAFT_27644|fibulin 1/2	gi|296483305|tpg|DAA25420.1|	0	TPA: thrombospondin 1 precursor [Bos taurus]	THBS1		bta-miR-2904	19728	5233	-1.84225	DOWN	0	0
bta-miR-2436-5p	ENSBTAT00000002600.2	-38.3	0.053641	-28.82	166	-	K17307|1|2e-15|89.7|mbr:MONBRDRAFT_27644|fibulin 1/2	gi|296483305|tpg|DAA25420.1|	0	TPA: thrombospondin 1 precursor [Bos taurus]	THBS1		bta-miR-2436-5p	39	4	-3.21312	DOWN	2.59814e-08	1.94697e-08
bta-miR-2903	ENSBTAT00000026460.5	-26.6	0.346678	NA	NA	-	K16449|1|3e-10|70.5|acan:ACA1_193280|regulator of G-protein signaling	gi|440904742|gb|ELR55212.1|	3.29e-110	Regulator of G-protein signaling 2, partial [Bos mutus]	RGS2	100848920	bta-miR-2903	72	24	-1.51268	DOWN	1.74485e-06	1.17549e-06
bta-miR-105a	ENSBTAT00000026460.5	-25.5	0.662149	NA	NA	-	K16449|1|3e-10|70.5|acan:ACA1_193280|regulator of G-protein signaling	gi|440904742|gb|ELR55212.1|	3.29e-110	Regulator of G-protein signaling 2, partial [Bos mutus]	RGS2	100848920	bta-miR-105a	336	119	-1.42522	DOWN	5.11145e-23	5.06552e-23
bta-miR-363	ENSBTAT00000000566.3	-22.5	0.900707	NA	NA	-	-	gi|164420709|ref|NP_001035565.2|	1.23219e-107	retinol-binding protein 4 precursor [Bos taurus]	RBP4		bta-miR-363	2154	846	-1.27601	DOWN	7.03658e-117	1.06925e-116
bta-miR-2299-5p	ENSBTAT00000019853.4	-22.6	0.991433	NA	NA	-	-	gi|741924363|ref|XP_010802755.1|	2.64254e-77	PREDICTED: leptin isoform X1 [Bos taurus]	LEP		bta-miR-2299-5p	16	0	-4.92772	DOWN	4.85426e-05	3.01758e-05
bta-miR-660	ENSBTAT00000002084.5	-32.5	0.091593	-27.85	172	-	-	gi|118150924|ref|NP_001071377.1|	4.28744e-122	insulin-induced gene 1 protein [Bos taurus]	INSIG1		bta-miR-660	99058	39968	-1.23715	DOWN	0	0
bta-miR-151-5p	ENSBTAT00000002084.5	-20.5	1	NA	NA	-	-	gi|118150924|ref|NP_001071377.1|	4.28744e-122	insulin-induced gene 1 protein [Bos taurus]	INSIG1		bta-miR-151-5p	119464	47918	-1.24566	DOWN	0	0
bta-miR-27a-5p	ENSBTAT00000006297.4	-25.6	0.347029	NA	NA	-	-	gi|155372197|ref|NP_001094709.1|	1.15e-64	gastrin-releasing peptide precursor [Bos taurus]	GRP	615323	bta-miR-27a-5p	96	42	-1.12037	DOWN	1.20647e-05	7.91349e-06
bta-miR-30b-5p	ENSBTAT00000021260.4	-20.4	1	NA	NA	-	K12443|1|1e-107|397|aja:AJAP_22190|phthiocerol/phenolphthiocerol synthesis type-I polyketide synthase D	gi|528996770|ref|XP_005221054.1|	0	PREDICTED: fatty acid synthase isoform X1 [Bos taurus]	FASN		bta-miR-30b-5p	36509	13860	-1.32505	DOWN	0	0
bta-miR-2888	ENSBTAT00000021260.4	-26.6	0.979056	-32.69	156	-	K12443|1|1e-107|397|aja:AJAP_22190|phthiocerol/phenolphthiocerol synthesis type-I polyketide synthase D	gi|528996770|ref|XP_005221054.1|	0	PREDICTED: fatty acid synthase isoform X1 [Bos taurus]	FASN		bta-miR-2888	54	23	-1.15905	DOWN	0.000743679	0.000393445
bta-miR-2465	ENSBTAT00000021260.4	-30.9	0.576895	-42.69	306	-	K12443|1|1e-107|397|aja:AJAP_22190|phthiocerol/phenolphthiocerol synthesis type-I polyketide synthase D	gi|528996770|ref|XP_005221054.1|	0	PREDICTED: fatty acid synthase isoform X1 [Bos taurus]	FASN		bta-miR-2465	25	4	-2.57158	DOWN	6.70907e-05	4.06888e-05
bta-miR-2285s	ENSBTAT00000021260.4	-20	1	NA	NA	-	K12443|1|1e-107|397|aja:AJAP_22190|phthiocerol/phenolphthiocerol synthesis type-I polyketide synthase D	gi|528996770|ref|XP_005221054.1|	0	PREDICTED: fatty acid synthase isoform X1 [Bos taurus]	FASN		bta-miR-2285s	443	156	-1.43348	DOWN	4.5104e-30	4.83797e-30
bta-miR-184	ENSBTAT00000021260.4	-22.7	1	NA	NA	-	K12443|1|1e-107|397|aja:AJAP_22190|phthiocerol/phenolphthiocerol synthesis type-I polyketide synthase D	gi|528996770|ref|XP_005221054.1|	0	PREDICTED: fatty acid synthase isoform X1 [Bos taurus]	FASN		bta-miR-184	24609	4689	-2.31955	DOWN	0	0
bta-miR-122	ENSBTAT00000021260.4	NA	NA	-23.08	152	-	K12443|1|1e-107|397|aja:AJAP_22190|phthiocerol/phenolphthiocerol synthesis type-I polyketide synthase D	gi|528996770|ref|XP_005221054.1|	0	PREDICTED: fatty acid synthase isoform X1 [Bos taurus]	FASN		bta-miR-122	7929	418	-4.17328	DOWN	0	0
bta-miR-383	ENSBTAT00000004358.3	-20	1	NA	NA	-	K10249|1|1e-56|225|mbr:MONBRDRAFT_34287|elongation of very long chain fatty acids protein 4 [EC:2.3.1.199]	gi|114051327|ref|NP_001040062.1|	0	elongation of very long chain fatty acids protein 5 [Bos taurus]	ELOVL5		bta-miR-383	1315	523	-1.2579	DOWN	1.50568e-70	2.01879e-70
bta-miR-193b	ENSBTAT00000004358.3	-27.4	0.745522	-25.87	163	-	K10249|1|1e-56|225|mbr:MONBRDRAFT_34287|elongation of very long chain fatty acids protein 4 [EC:2.3.1.199]	gi|114051327|ref|NP_001040062.1|	0	elongation of very long chain fatty acids protein 5 [Bos taurus]	ELOVL5		bta-miR-193b	372232	136565	-1.37433	DOWN	0	0
bta-miR-210	ENSBTAT00000014758.3	-28	0.547073	-26.77	167	-	K07750|1|1e-27|129|cci:CC1G_04738|methylsterol monooxygenase [EC:1.14.13.72]	gi|115497616|ref|NP_001068711.1|	5.43488e-164	cholesterol 25-hydroxylase [Bos taurus]	CH25H		bta-miR-210	969	415	-1.15111	DOWN	7.96322e-46	9.59515e-46
bta-miR-19a	ENSBTAT00000014758.3	-20.1	0.999998	NA	NA	-	K07750|1|1e-27|129|cci:CC1G_04738|methylsterol monooxygenase [EC:1.14.13.72]	gi|115497616|ref|NP_001068711.1|	5.43488e-164	cholesterol 25-hydroxylase [Bos taurus]	CH25H		bta-miR-19a	743	332	-1.0899	DOWN	1.08976e-32	1.20676e-32
bta-miR-150	ENSBTAT00000014758.3	-25.8	0.828209	NA	NA	-	K07750|1|1e-27|129|cci:CC1G_04738|methylsterol monooxygenase [EC:1.14.13.72]	gi|115497616|ref|NP_001068711.1|	5.43488e-164	cholesterol 25-hydroxylase [Bos taurus]	CH25H		bta-miR-150	54684	18853	-1.46405	DOWN	0	0
bta-miR-219	ENSBTAT00000064292.1	NA	NA	-21.81	161	-	-	gi|56119130|ref|NP_001007809.1|	3.14852e-89	caveolin-2 [Bos taurus]	CAV2		bta-miR-219	54	14	-1.87525	DOWN	1.43383e-06	9.73155e-07
bta-miR-6119-5p	ENSBTAT00000023751.3	-21	0.999878	NA	NA	-	-	gi|507931560|ref|XP_004677023.1|	7.30996e-102	PREDICTED: caveolin-1 isoform X1 [Condylura cristata]	CAV1		bta-miR-6119-5p	3835	742	-2.29746	DOWN	0	0
bta-miR-190a	ENSBTAT00000023751.3	-20.5	0.999956	NA	NA	-	-	gi|507931560|ref|XP_004677023.1|	7.30996e-102	PREDICTED: caveolin-1 isoform X1 [Condylura cristata]	CAV1		bta-miR-190a	3084	1234	-1.24918	DOWN	4.1598e-161	6.9803e-161
bta-miR-3432b	ENSBTAT00000021256.5	-20.4	0.999696	NA	NA	-	K17095|1|6e-70|268|sre:PTSG_10801|annexin A7/11	gi|73853762|ref|NP_786978.2|	0	annexin A1 [Bos taurus]	ANXA1		bta-miR-3432b	469	211	-1.08007	DOWN	5.96601e-21	5.74585e-21
bta-miR-671	ENSBTAT00000001859.4	-25.1	0.966717	-60.19	327	-	K01896|1|1e-154|550|dku:Desku_1227|medium-chain acyl-CoA synthetase [EC:6.2.1.2]!K01895|3|1e-144|518|chy:CHY_0572|acetyl-CoA synthetase [EC:6.2.1.1]	gi|296473388|tpg|DAA15503.1|	0	TPA: acyl-coenzyme A synthetase ACSM1, mitochondrial [Bos taurus]	ACSM1		bta-miR-671	1484	417	-1.75909	DOWN	3.13262e-129	4.8962e-129
bta-miR-148b	ENSBTAT00000001859.4	-24	0.911592	NA	NA	-	K01896|1|1e-154|550|dku:Desku_1227|medium-chain acyl-CoA synthetase [EC:6.2.1.2]!K01895|3|1e-144|518|chy:CHY_0572|acetyl-CoA synthetase [EC:6.2.1.1]	gi|296473388|tpg|DAA15503.1|	0	TPA: acyl-coenzyme A synthetase ACSM1, mitochondrial [Bos taurus]	ACSM1		bta-miR-148b	1233	561	-1.06382	DOWN	4.0516e-51	4.99186e-51
bta-miR-329a	ENSBTAT00000026460.5	-23.9	0.742197	NA	NA	-	K16449|1|3e-10|70.5|acan:ACA1_193280|regulator of G-protein signaling	gi|440904742|gb|ELR55212.1|	3.29e-110	Regulator of G-protein signaling 2, partial [Bos mutus]	RGS2	100848920
bta-miR-2322-3p	ENSBTAT00000026460.5	-20.2	0.999939	NA	NA	-	K16449|1|3e-10|70.5|acan:ACA1_193280|regulator of G-protein signaling	gi|440904742|gb|ELR55212.1|	3.29e-110	Regulator of G-protein signaling 2, partial [Bos mutus]	RGS2	100848920
bta-miR-2310	ENSBTAT00000026460.5	-24	0.591753	NA	NA	-	K16449|1|3e-10|70.5|acan:ACA1_193280|regulator of G-protein signaling	gi|440904742|gb|ELR55212.1|	3.29e-110	Regulator of G-protein signaling 2, partial [Bos mutus]	RGS2	100848920
bta-miR-2284v	ENSBTAT00000026460.5	-20.9	0.984353	NA	NA	-	K16449|1|3e-10|70.5|acan:ACA1_193280|regulator of G-protein signaling	gi|440904742|gb|ELR55212.1|	3.29e-110	Regulator of G-protein signaling 2, partial [Bos mutus]	RGS2	100848920
bta-miR-222	ENSBTAT00000026460.5	-30	0.101306	-25.53	165	-	K16449|1|3e-10|70.5|acan:ACA1_193280|regulator of G-protein signaling	gi|440904742|gb|ELR55212.1|	3.29e-110	Regulator of G-protein signaling 2, partial [Bos mutus]	RGS2	100848920
bta-miR-181c	ENSBTAT00000026460.5	-21.9	0.99569	NA	NA	-	K16449|1|3e-10|70.5|acan:ACA1_193280|regulator of G-protein signaling	gi|440904742|gb|ELR55212.1|	3.29e-110	Regulator of G-protein signaling 2, partial [Bos mutus]	RGS2	100848920
bta-miR-664a	ENSBTAT00000006297.4	-28.3	0.145563	-48.38	309	-	-	gi|155372197|ref|NP_001094709.1|	1.15e-64	gastrin-releasing peptide precursor [Bos taurus]	GRP	615323
bta-miR-658	ENSBTAT00000006297.4	-34.3	0.030291	-30.06	159	-	-	gi|155372197|ref|NP_001094709.1|	1.15e-64	gastrin-releasing peptide precursor [Bos taurus]	GRP	615323
bta-miR-484	ENSBTAT00000006297.4	-30.5	0.065815	-26.53	153	-	-	gi|155372197|ref|NP_001094709.1|	1.15e-64	gastrin-releasing peptide precursor [Bos taurus]	GRP	615323
bta-miR-362-5p	ENSBTAT00000006297.4	-27.5	0.205224	NA	NA	-	-	gi|155372197|ref|NP_001094709.1|	1.15e-64	gastrin-releasing peptide precursor [Bos taurus]	GRP	615323
bta-miR-320b	ENSBTAT00000006297.4	-32.4	0.01313	-28.89	170	-	-	gi|155372197|ref|NP_001094709.1|	1.15e-64	gastrin-releasing peptide precursor [Bos taurus]	GRP	615323
bta-miR-2886	ENSBTAT00000006297.4	-38.4	0.000726	-33.3	158	-	-	gi|155372197|ref|NP_001094709.1|	1.15e-64	gastrin-releasing peptide precursor [Bos taurus]	GRP	615323
bta-miR-2378	ENSBTAT00000006297.4	-22.3	0.861735	NA	NA	-	-	gi|155372197|ref|NP_001094709.1|	1.15e-64	gastrin-releasing peptide precursor [Bos taurus]	GRP	615323
bta-miR-6516	ENSBTAT00000016891.4	-20.6	0.817377	NA	NA	-	-	gi|30315652|ref|NP_847895.1|	2.8e-37	somatoliberin precursor [Bos taurus]	GHRH	281191
bta-miR-543	ENSBTAT00000016891.4	-20.9	0.849568	NA	NA	-	-	gi|30315652|ref|NP_847895.1|	2.8e-37	somatoliberin precursor [Bos taurus]	GHRH	281191
bta-miR-3613a	ENSBTAT00000016891.4	-24.8	0.086855	NA	NA	-	-	gi|30315652|ref|NP_847895.1|	2.8e-37	somatoliberin precursor [Bos taurus]	GHRH	281191
bta-miR-2397-5p	ENSBTAT00000016891.4	-24.7	0.329809	NA	NA	-	-	gi|30315652|ref|NP_847895.1|	2.8e-37	somatoliberin precursor [Bos taurus]	GHRH	281191
bta-miR-2365	ENSBTAT00000016891.4	-20.9	0.564239	NA	NA	-	-	gi|30315652|ref|NP_847895.1|	2.8e-37	somatoliberin precursor [Bos taurus]	GHRH	281191
bta-miR-18b	ENSBTAT00000016891.4	-31.3	0.006528	-26.03	167	-	-	gi|30315652|ref|NP_847895.1|	2.8e-37	somatoliberin precursor [Bos taurus]	GHRH	281191
bta-miR-1185	ENSBTAT00000016891.4	-21.8	0.599823	NA	NA	-	-	gi|30315652|ref|NP_847895.1|	2.8e-37	somatoliberin precursor [Bos taurus]	GHRH	281191
bta-miR-103	ENSBTAT00000016891.4	-20.7	0.933261	NA	NA	-	-	gi|30315652|ref|NP_847895.1|	2.8e-37	somatoliberin precursor [Bos taurus]	GHRH	281191
