# Supplementary material for: Differential expression of mRNA-miRNAs related to intramuscular fat content in the longissimus dorsi in Xinjiang brown cattle
Source: PLoS One. 2018 Nov 9;13(11):e0206757. doi: 10.1371/journal.pone.0206757 (PMC6226300; doi:10.1371/journal.pone.0206757)
Supplement: S5 Table — (XLS) [file pone.0206757.s005.xls]

## Sheet: Raw data of Fig.5
Raw data of Fig.5A
	Seq			Seq
FABP4	4.9679		let-7i	1.8005
LEP	5.4195		miR-125a	2.0685
KLF6	1.9081		miR-199c	6.7449
AEBP1	1.9341		miR-200a	6.946
CXCL9	3.5832		miR-375	2.6903
CAV1	1.23848		miR-204	2.2237
ANGPTL8	5.8043		miR-499	-1.4086	0.7099
DGAT2	1.9121		miR-181a	-1.10878	0.9019
SCD	2.6042		miR-122	-4.1732	0.2396
MAP2K6	-1.27015	0.7873	miR-143	-2.0167	0.4959
Fig 5A Relative mRNA expression
	FABP4		LEP		KLF6		AEBP1		CXCL9
	lowest fat	highest fat	lowest fat	highest fat	lowest fat	highest fat	lowest fat	highest fat	lowest fat	highest fat
1	1.25411	2.05623	1.32869	1.83189	0.878633	1.8489	1.04972	2.13366	0.990801	2
	0.799221	2.69447	0.864537	1.75727	0.922316	0.93088	1.13288	1.42734	0.761368	1.25701
	0.997692	2.51403	0.870551	2.31873	1.23399	1.21139	0.840896	1.65099	1.32562	2.04202
2	0.89296	2.55502	1.19472	1.65099	0.872564	2.01391	0.806642	1.5874	0.882703	2.26054
	1.15402	3.18951	0.905425	0.99539	0.903335	2.31338	1.20581	0.862542	1.28343	1.81085
	0.97041	2.89454	0.92445	1.25122	1.26868	2.05623	1.02811	1.36289	0.882703	1.9816
3	1.04006	1.85746	0.7457	1.88339	0.933033	2.06575	0.950439	1.0163	0.880666	2.4005
	1.24545	2.23974	1.09177	1.56193	1.32869	1.50177	1.03288	1.45734	1.14605	1.63959
	0.771997	2.04675	1.2283	1.76949	0.806642	1.46071	1.01866	1.44727	0.990801	2.10429
Ave	1.01399	2.44975	1.01713	1.66892	1.01643	1.71144	1.00734	1.43842	1.01601	1.94404
SD	0.177841	0.437658	0.199462	0.379574	0.20024	0.458704	0.127171	0.365176	0.195017	0.341098
p value		*		*		*		*		*
	CAV1		ANGPTL8		DGAT2		SCD		MAP2K6
	lowest fat	highest fat	lowest fat	highest fat	lowest fat	highest fat	lowest fat	highest fat	lowest fat	highest fat
1	1.02337	2.40605	1.25122	1.9816	0.823591	2.43401	1.02101	2.25532	0.928731	0.485205
	0.713672	2.65124	0.708742	1.31646	1.1487	2.08975	0.972655	2.66352	0.988514	0.471937
	1.3692	3.33264	1.12766	2.30804	1.05702	1.85746	1.00696	2.46798	1.08925	0.478525
2	1.03049	1.71713	1.13813	1.60585	1.05946	1.6358	1.06191	2.6087	0.63581	0.621288
	1.10445	2.53151	0.799221	1.93634	0.647671	2.88786	0.838956	2.20891	1.27162	0.526072
	0.878633	2.42839	1.09936	1.2086	1.45734	2.42839	1.12246	2.30271	1.23685	0.595979
3	0.720298	1.35974	0.961483	1.61328	0.922316	1.77769	0.89296	1.87038	1.08172	0.469761
	1.0693	1.70921	0.954842	1.48452	1.22547	1.84038	1.0693	2.31873	0.713672	0.482968
	1.29834	1.22547	1.08925	1.91853	0.884745	1.81504	1.04729	2.20891	1.29534	0.650671
Ave	1.02308	2.15127	1.01443	1.70814	1.02515	2.08515	1.00372	2.3228	1.02683	0.531379
SD	0.227116	0.68915	0.174326	0.354157	0.239211	0.413074	0.0897046	0.238355	0.235874	0.0716892
p value		*		*		*		*		*
Fig 5B Relative miRNA expression
	let-7i		miR-125a		miR-199c		miR-200a		miR-375
	lowest fat	highest fat	lowest fat	highest fat	lowest fat	highest fat	lowest fat	highest fat	lowest fat	highest fat
1	0.897095	2.61474	0.831238	1.19472	0.959264	2.71948	1.04488	2.32409	1.04006	1.75321
	1.05946	1.77358	1.08925	1.42076	0.993092	1.76949	0.884745	2.26054	1.00463	1.70527
	1.05214	1.45062	1.10445	2.27626	1.04972	1.52979	1.08172	1.99538	0.95705	1.86607
2	1.1487	1.60214	0.97716	1.87471	0.946058	1.18921	1.0163	1.37872	0.812252	1.58008
	1.23971	1.76541	1.13027	1.9816	0.876606	1.43396	1.10445	1.41748	1.31951	1.19748
	0.702222	1.70527	0.905425	2.1386	1.20581	1.79005	0.890899	1.31342	0.933033	1.84038
3	1.00463	1.42405	1.20581	1.70921	1.2283	2.71321	0.819794	1.74917	1.15136	1.70133
	1.04729	1.85318	0.895025	1.93634	0.777366	2.44528	0.915945	1.43065	0.941696	1.76133
	0.950439	1.33793	0.926588	2.03261	1.04729	2.53151	1.33176	1.60956	0.922316	2.56093
Ave	1.0113	1.72521	1.00725	1.84054	1.00928	2.01355	1.01006	1.71989	1.0091	1.77401
SD	0.153563	0.378025	0.128494	0.345756	0.144837	0.591772	0.155624	0.387783	0.148697	0.355794
p value		*		*		*		*		*
	miR-204		miR-499		miR-181a		miR-122		miR-143
	lowest fat	highest fat	lowest fat	highest fat	lowest fat	highest fat	lowest fat	highest fat	lowest fat	highest fat
1	1.11214	2.35653	0.882703	0.728668	0.888843	0.575678	1.16205	0.795536	1.20581	0.675175
	1.15136	1.72508	1.34723	0.647671	0.939523	0.66128	0.937354	0.655197	0.965936	0.647671
	0.780967	1.42076	0.840896	0.467596	1.19748	0.616996	0.918064	0.578344	0.858565	0.595979
2	0.888843	1.33793	0.870551	0.432269	0.961483	0.743979	0.907519	0.279322	1.08172	0.390483
	0.882703	1.54756	1.02811	0.389582	1.00231	0.713672	1.01396	0.25349	1.11987	0.295931
	1.27456	1.81504	1.11729	0.726986	1.03766	0.675175	1.08673	0.41466	0.825496	0.526072
3	1.02337	1.81085	1.31342	0.485205	1.00928	0.40239	0.816014	0.447513	0.870551	0.293887
	1.05214	2.09459	0.831238	0.509328	0.954842	0.399611	1.29834	0.664343	1.20581	0.393199
	0.928731	1.42076	0.915945	0.530957	1.03766	0.408007	0.943874	0.392292	0.952638	0.328356
Ave	1.01053	1.72546	1.01638	0.546474	1.00323	0.577421	1.00932	0.497855	1.0096	0.460751
SD	0.155041	0.338625	0.200722	0.125137	0.0875844	0.139381	0.149328	0.18562	0.148134	0.152278
p value		*		*		*		*		*
